# Supplementary material for: Integrating 5-Hydroxymethylcytosine into the Epigenomic Landscape of Human Embryonic Stem Cells
Source: PLoS Genet. 2011 Jun 23;7(6):e1002154. doi: 10.1371/journal.pgen.1002154 (PMC3121778; doi:10.1371/journal.pgen.1002154)
Supplement: Table S1 — List of 82,221 5-hmC enriched regions in H1 hES cells. (XLSX) [file pgen.1002154.s005.xlsx]

## Sheet: Sheet1
chr1	795291	795564	MACS_peak_1	90.08
chr1	828929	829700	MACS_peak_2	245.02
chr1	830621	831277	MACS_peak_3	295.02
chr1	831911	832434	MACS_peak_4	223.07
chr1	835052	836133	MACS_peak_5	923.48
chr1	837910	838534	MACS_peak_6	137.84
chr1	842444	843795	MACS_peak_7	280.07
chr1	846557	847226	MACS_peak_8	89.83
chr1	848148	848754	MACS_peak_9	82.81
chr1	854075	855066	MACS_peak_10	387.8
chr1	855691	856658	MACS_peak_11	162.72
chr1	857154	857753	MACS_peak_12	276.61
chr1	861471	862541	MACS_peak_13	205.83
chr1	867656	868282	MACS_peak_14	344.54
chr1	868308	868711	MACS_peak_15	146.11
chr1	868749	869786	MACS_peak_16	397.81
chr1	876664	877177	MACS_peak_17	98.2
chr1	884605	885375	MACS_peak_18	665.57
chr1	886245	887310	MACS_peak_19	760.42
chr1	889341	889879	MACS_peak_20	107.13
chr1	891085	891752	MACS_peak_21	136.07
chr1	896124	896612	MACS_peak_22	146.42
chr1	903258	904915	MACS_peak_23	327.86
chr1	907273	908199	MACS_peak_24	176.61
chr1	920825	921578	MACS_peak_25	109.24
chr1	923032	923875	MACS_peak_26	608.17
chr1	924134	925300	MACS_peak_27	343.02
chr1	926125	926514	MACS_peak_28	87.35
chr1	926809	927166	MACS_peak_29	108.11
chr1	929377	929730	MACS_peak_30	95.41
chr1	930148	931549	MACS_peak_31	253.91
chr1	938911	939940	MACS_peak_32	395.73
chr1	940057	940895	MACS_peak_33	224
chr1	946539	947073	MACS_peak_34	143.22
chr1	947821	948597	MACS_peak_35	448.2
chr1	948723	949237	MACS_peak_36	317.59
chr1	949635	949990	MACS_peak_37	92.64
chr1	950003	950888	MACS_peak_38	525.21
chr1	950899	951466	MACS_peak_39	183.4
chr1	951566	952675	MACS_peak_40	194.89
chr1	953003	953740	MACS_peak_41	337.73
chr1	956475	957178	MACS_peak_42	227.79
chr1	957621	958249	MACS_peak_43	200
chr1	959682	960318	MACS_peak_44	983.34
chr1	960427	960732	MACS_peak_45	144.48
chr1	964012	964330	MACS_peak_46	89.76
chr1	964606	966065	MACS_peak_47	263.77
chr1	966366	967616	MACS_peak_48	1620.16
chr1	974442	974619	MACS_peak_49	98.73
chr1	974719	975242	MACS_peak_50	191.69
chr1	975655	977278	MACS_peak_51	706.19
chr1	983281	983867	MACS_peak_52	121.43
chr1	985721	986254	MACS_peak_53	304.54
chr1	987445	988288	MACS_peak_54	285.67
chr1	988353	988960	MACS_peak_55	92.71
chr1	989434	990177	MACS_peak_56	455.4
chr1	992375	992880	MACS_peak_57	179.15
chr1	992890	993692	MACS_peak_58	492.22
chr1	994721	996041	MACS_peak_59	272.5
chr1	996962	997755	MACS_peak_60	764.46
chr1	999085	999834	MACS_peak_61	219.83
chr1	1006862	1007513	MACS_peak_62	153.28
chr1	1014086	1014712	MACS_peak_63	144.45
chr1	1016189	1016639	MACS_peak_64	124.7
chr1	1016959	1017368	MACS_peak_65	120.79
chr1	1036825	1037742	MACS_peak_66	150.17
chr1	1039836	1040716	MACS_peak_67	102.2
chr1	1041999	1042315	MACS_peak_68	83.1
chr1	1047161	1048012	MACS_peak_69	247.92
chr1	1048027	1048745	MACS_peak_70	99.55
chr1	1050447	1050896	MACS_peak_71	102.48
chr1	1051103	1051603	MACS_peak_72	186.42
chr1	1051925	1052201	MACS_peak_73	96.97
chr1	1053134	1053600	MACS_peak_74	83.89
chr1	1053620	1054137	MACS_peak_75	152.14
chr1	1055430	1056138	MACS_peak_76	164.06
chr1	1056397	1056769	MACS_peak_77	139.89
chr1	1057575	1059058	MACS_peak_78	169.83
chr1	1061555	1062240	MACS_peak_79	147.36
chr1	1062506	1062852	MACS_peak_80	120.95
chr1	1064086	1064411	MACS_peak_81	81.77
chr1	1065859	1066466	MACS_peak_82	120.67
chr1	1066758	1067516	MACS_peak_83	259.67
chr1	1067668	1068509	MACS_peak_84	459.6
chr1	1068620	1069246	MACS_peak_85	113.66
chr1	1069247	1070742	MACS_peak_86	876.41
chr1	1073356	1074126	MACS_peak_87	405.71
chr1	1081712	1082461	MACS_peak_88	150.3
chr1	1083100	1084344	MACS_peak_89	281.09
chr1	1086811	1091730	MACS_peak_90	678.55
chr1	1091843	1093699	MACS_peak_91	737.61
chr1	1093846	1094417	MACS_peak_92	106.57
chr1	1094438	1095727	MACS_peak_93	224.92
chr1	1095815	1096883	MACS_peak_94	131.66
chr1	1096885	1097404	MACS_peak_95	253.12
chr1	1098209	1099097	MACS_peak_96	443.77
chr1	1099467	1100176	MACS_peak_97	382.98
chr1	1101684	1102287	MACS_peak_98	221.87
chr1	1105133	1106126	MACS_peak_99	253.78
chr1	1107127	1107710	MACS_peak_100	129.39
chr1	1107721	1108547	MACS_peak_101	484.88
chr1	1110294	1110807	MACS_peak_102	207.76
chr1	1122644	1123422	MACS_peak_103	421.52
chr1	1123869	1124448	MACS_peak_104	247.54
chr1	1124706	1126329	MACS_peak_105	269.81
chr1	1128017	1129669	MACS_peak_106	170.04
chr1	1130942	1132133	MACS_peak_107	567.47
chr1	1132266	1133030	MACS_peak_108	197
chr1	1133277	1133956	MACS_peak_109	228.43
chr1	1134460	1134695	MACS_peak_110	97.33
chr1	1138015	1139506	MACS_peak_111	505.03
chr1	1142194	1143044	MACS_peak_112	304.2
chr1	1143173	1143765	MACS_peak_113	137.53
chr1	1157569	1159054	MACS_peak_114	686.04
chr1	1162618	1164298	MACS_peak_115	429.53
chr1	1164385	1165505	MACS_peak_116	378.74
chr1	1167531	1168244	MACS_peak_117	299.48
chr1	1168521	1169972	MACS_peak_118	312.46
chr1	1170741	1172873	MACS_peak_119	1091.38
chr1	1176230	1176583	MACS_peak_120	86.24
chr1	1179209	1179841	MACS_peak_121	99.48
chr1	1182079	1183365	MACS_peak_122	339.08
chr1	1199598	1200357	MACS_peak_123	104.68
chr1	1206640	1207094	MACS_peak_124	94.13
chr1	1209067	1209351	MACS_peak_125	197.67
chr1	1209480	1209851	MACS_peak_126	83.1
chr1	1210140	1211673	MACS_peak_127	138.81
chr1	1211708	1212147	MACS_peak_128	184.89
chr1	1212782	1213555	MACS_peak_129	169.77
chr1	1216218	1217808	MACS_peak_130	259.52
chr1	1218018	1219942	MACS_peak_131	1562.1
chr1	1223997	1224657	MACS_peak_132	217.35
chr1	1227641	1228842	MACS_peak_133	201.83
chr1	1229250	1231739	MACS_peak_134	133.36
chr1	1231997	1232596	MACS_peak_135	132.9
chr1	1234651	1235374	MACS_peak_136	646.84
chr1	1237453	1238212	MACS_peak_137	95.4
chr1	1240019	1240964	MACS_peak_138	224.31
chr1	1241057	1241381	MACS_peak_139	118.43
chr1	1257245	1257714	MACS_peak_140	216.09
chr1	1260122	1260625	MACS_peak_141	242.71
chr1	1261372	1261970	MACS_peak_142	194.72
chr1	1263005	1263919	MACS_peak_143	297.23
chr1	1264319	1264965	MACS_peak_144	221.42
chr1	1265472	1265781	MACS_peak_145	105.61
chr1	1272657	1273752	MACS_peak_146	90.98
chr1	1276601	1278009	MACS_peak_147	215.52
chr1	1279665	1280619	MACS_peak_148	341.16
chr1	1280673	1281151	MACS_peak_149	325.81
chr1	1281910	1282773	MACS_peak_150	339.1
chr1	1283147	1284504	MACS_peak_151	205.01
chr1	1284653	1285703	MACS_peak_152	295.89
chr1	1285741	1286098	MACS_peak_153	159.52
chr1	1286702	1287213	MACS_peak_154	279.57
chr1	1287224	1287720	MACS_peak_155	131.54
chr1	1301435	1301862	MACS_peak_156	123.83
chr1	1331522	1331929	MACS_peak_157	106.18
chr1	1344235	1346262	MACS_peak_158	1240.74
chr1	1346339	1346964	MACS_peak_159	251.97
chr1	1347416	1348064	MACS_peak_160	186.06
chr1	1350684	1351822	MACS_peak_161	693.33
chr1	1353447	1354016	MACS_peak_162	578.96
chr1	1355499	1356676	MACS_peak_163	505.41
chr1	1360243	1360887	MACS_peak_164	176.76
chr1	1361401	1361987	MACS_peak_165	156.33
chr1	1364299	1365557	MACS_peak_166	601.74
chr1	1365811	1367174	MACS_peak_167	229.4
chr1	1460397	1462434	MACS_peak_168	323.43
chr1	1463431	1464789	MACS_peak_169	142.33
chr1	1465874	1467789	MACS_peak_170	609.82
chr1	1468724	1469334	MACS_peak_171	174.24
chr1	1476164	1476751	MACS_peak_172	138
chr1	1498631	1498966	MACS_peak_173	123.03
chr1	1519547	1520064	MACS_peak_174	277.8
chr1	1524146	1524908	MACS_peak_175	156.14
chr1	1525545	1526068	MACS_peak_176	148.05
chr1	1541493	1541845	MACS_peak_177	82.64
chr1	1545389	1545664	MACS_peak_178	83.99
chr1	1548640	1549194	MACS_peak_179	98.38
chr1	1550286	1551107	MACS_peak_180	84.69
chr1	1552397	1554128	MACS_peak_181	262.3
chr1	1554177	1555082	MACS_peak_182	766.54
chr1	1555124	1556753	MACS_peak_183	902.69
chr1	1557339	1557801	MACS_peak_184	208.99
chr1	1586940	1587484	MACS_peak_185	216.82
chr1	1599028	1599561	MACS_peak_186	112.61
chr1	1600082	1600690	MACS_peak_187	411.88
chr1	1603520	1603993	MACS_peak_188	152.87
chr1	1604466	1604999	MACS_peak_189	342.69
chr1	1605041	1605670	MACS_peak_190	326.69
chr1	1669970	1670313	MACS_peak_191	85.18
chr1	1673774	1674409	MACS_peak_192	319.01
chr1	1675272	1675754	MACS_peak_193	104.98
chr1	1697128	1697646	MACS_peak_194	84.54
chr1	1703305	1704099	MACS_peak_195	225.77
chr1	1710195	1710635	MACS_peak_196	89.35
chr1	1748453	1748800	MACS_peak_197	121.16
chr1	1766832	1767273	MACS_peak_198	158.77
chr1	1801987	1802717	MACS_peak_199	164.74
chr1	1810066	1810366	MACS_peak_200	142.01
chr1	1813082	1813875	MACS_peak_201	131.38
chr1	1815870	1816785	MACS_peak_202	294.18
chr1	1820388	1820871	MACS_peak_203	110.26
chr1	1829651	1830092	MACS_peak_204	129.58
chr1	1830995	1831375	MACS_peak_205	117.09
chr1	1831735	1832431	MACS_peak_206	174.65
chr1	1838028	1838497	MACS_peak_207	171.15
chr1	1839269	1840073	MACS_peak_208	198.62
chr1	1844783	1845399	MACS_peak_209	199.82
chr1	1845649	1846259	MACS_peak_210	146.83
chr1	1847540	1848461	MACS_peak_211	328.9
chr1	1848939	1849404	MACS_peak_212	152.07
chr1	1849584	1850706	MACS_peak_213	418.91
chr1	1850711	1851860	MACS_peak_214	118.71
chr1	1864404	1865467	MACS_peak_215	93.97
chr1	1873009	1873364	MACS_peak_216	85.88
chr1	1876108	1876954	MACS_peak_217	381.43
chr1	1876973	1877404	MACS_peak_218	87.54
chr1	1878912	1879652	MACS_peak_219	130.28
chr1	1880844	1881407	MACS_peak_220	140.97
chr1	1881810	1883394	MACS_peak_221	557.46
chr1	1886103	1886633	MACS_peak_222	122.4
chr1	1887145	1888145	MACS_peak_223	643.16
chr1	1889800	1890430	MACS_peak_224	113.06
chr1	1891046	1891454	MACS_peak_225	130.41
chr1	1894247	1895982	MACS_peak_226	183.6
chr1	1896058	1896559	MACS_peak_227	110.3
chr1	1903750	1904972	MACS_peak_228	219.59
chr1	1906379	1907000	MACS_peak_229	98.69
chr1	1907671	1908860	MACS_peak_230	209.49
chr1	1918894	1919249	MACS_peak_231	132.95
chr1	1919609	1919982	MACS_peak_232	127.04
chr1	1924598	1924943	MACS_peak_233	87.69
chr1	1925193	1925602	MACS_peak_234	142.53
chr1	1926187	1926565	MACS_peak_235	354.59
chr1	1931660	1932183	MACS_peak_236	145.83
chr1	1938708	1939016	MACS_peak_237	92.58
chr1	1940229	1940515	MACS_peak_238	109.97
chr1	1940832	1942015	MACS_peak_239	154.97
chr1	1942768	1943253	MACS_peak_240	93.94
chr1	1946777	1947240	MACS_peak_241	186.54
chr1	1951127	1951820	MACS_peak_242	97.39
chr1	1953350	1953914	MACS_peak_243	129.33
chr1	1964282	1965094	MACS_peak_244	168.05
chr1	1965884	1966656	MACS_peak_245	396.43
chr1	1967612	1968207	MACS_peak_246	190.29
chr1	1968306	1968810	MACS_peak_247	179.25
chr1	1968898	1969417	MACS_peak_248	111.69
chr1	1969730	1970067	MACS_peak_249	95.67
chr1	1970482	1970737	MACS_peak_250	97.27
chr1	1972562	1973256	MACS_peak_251	233.13
chr1	1973427	1974122	MACS_peak_252	277.21
chr1	1975714	1976295	MACS_peak_253	211.26
chr1	1993526	1994382	MACS_peak_254	104.54
chr1	1994613	1995507	MACS_peak_255	459.56
chr1	1995666	1996249	MACS_peak_256	176.57
chr1	1996259	1996909	MACS_peak_257	379.63
chr1	2007760	2008331	MACS_peak_258	301.96
chr1	2008971	2010101	MACS_peak_259	519.91
chr1	2012714	2013999	MACS_peak_260	439.83
chr1	2014877	2015373	MACS_peak_261	101.6
chr1	2025809	2026371	MACS_peak_262	229.6
chr1	2029613	2030468	MACS_peak_263	154.17
chr1	2036065	2036944	MACS_peak_264	537.91
chr1	2037415	2038081	MACS_peak_265	136.15
chr1	2045872	2046408	MACS_peak_266	142.45
chr1	2046676	2048036	MACS_peak_267	388.21
chr1	2052189	2052622	MACS_peak_268	98.02
chr1	2052720	2053143	MACS_peak_269	88.64
chr1	2053309	2054584	MACS_peak_270	408.45
chr1	2054823	2055754	MACS_peak_271	134.6
chr1	2061072	2061380	MACS_peak_272	84.65
chr1	2095587	2096515	MACS_peak_273	160.17
chr1	2097235	2097610	MACS_peak_274	86.53
chr1	2109601	2109990	MACS_peak_275	103.33
chr1	2110457	2110910	MACS_peak_276	81.6
chr1	2110949	2111962	MACS_peak_277	301.68
chr1	2114588	2115638	MACS_peak_278	504.92
chr1	2125329	2125880	MACS_peak_279	255.54
chr1	2126825	2127907	MACS_peak_280	350.68
chr1	2128560	2129115	MACS_peak_281	150.38
chr1	2129498	2129977	MACS_peak_282	296.56
chr1	2130631	2131325	MACS_peak_283	166.64
chr1	2131327	2131912	MACS_peak_284	207.87
chr1	2134487	2135788	MACS_peak_285	135.64
chr1	2144225	2144632	MACS_peak_286	122.71
chr1	2147703	2148537	MACS_peak_287	725.88
chr1	2151487	2153741	MACS_peak_288	254.1
chr1	2154168	2155121	MACS_peak_289	134.75
chr1	2155320	2156037	MACS_peak_290	230.54
chr1	2158082	2158857	MACS_peak_291	263.58
chr1	2158917	2159528	MACS_peak_292	237.87
chr1	2160508	2161352	MACS_peak_293	189.51
chr1	2161406	2162242	MACS_peak_294	136.5
chr1	2164440	2165142	MACS_peak_295	170.78
chr1	2167411	2168203	MACS_peak_296	223.78
chr1	2168953	2169579	MACS_peak_297	85.15
chr1	2169929	2171256	MACS_peak_298	512.82
chr1	2171464	2173489	MACS_peak_299	412.57
chr1	2173561	2173879	MACS_peak_300	82.8
chr1	2178457	2178974	MACS_peak_301	184.48
chr1	2179431	2179852	MACS_peak_302	99.11
chr1	2181345	2181724	MACS_peak_303	101.71
chr1	2188474	2188942	MACS_peak_304	85.43
chr1	2191340	2192094	MACS_peak_305	223.92
chr1	2192617	2193887	MACS_peak_306	363.82
chr1	2193968	2194406	MACS_peak_307	211.89
chr1	2194862	2195225	MACS_peak_308	80.74
chr1	2196361	2196862	MACS_peak_309	86.39
chr1	2197002	2198373	MACS_peak_310	81.47
chr1	2199527	2200538	MACS_peak_311	225.68
chr1	2206319	2206538	MACS_peak_312	122.63
chr1	2208887	2209252	MACS_peak_313	106.78
chr1	2209631	2210060	MACS_peak_314	114.23
chr1	2210088	2210796	MACS_peak_315	127.77
chr1	2210828	2211259	MACS_peak_316	106.02
chr1	2211643	2212878	MACS_peak_317	234.85
chr1	2214242	2215306	MACS_peak_318	172.18
chr1	2217653	2218278	MACS_peak_319	262.22
chr1	2220213	2220730	MACS_peak_320	115.3
chr1	2221741	2222555	MACS_peak_321	336.28
chr1	2225100	2225889	MACS_peak_322	166.5
chr1	2226518	2228360	MACS_peak_323	2204.05
chr1	2231138	2232091	MACS_peak_324	328.58
chr1	2233441	2234159	MACS_peak_325	288.14
chr1	2235030	2235771	MACS_peak_326	173.13
chr1	2236605	2237479	MACS_peak_327	297.19
chr1	2237721	2238232	MACS_peak_328	82.31
chr1	2238751	2239565	MACS_peak_329	375.24
chr1	2239594	2240237	MACS_peak_330	96.26
chr1	2242177	2244702	MACS_peak_331	439.86
chr1	2245951	2246449	MACS_peak_332	115.65
chr1	2250309	2250825	MACS_peak_333	155.19
chr1	2252234	2252470	MACS_peak_334	108.85
chr1	2256333	2256826	MACS_peak_335	162.7
chr1	2264314	2264942	MACS_peak_336	121.1
chr1	2264950	2265887	MACS_peak_337	185.74
chr1	2269163	2270026	MACS_peak_338	173.28
chr1	2276129	2276779	MACS_peak_339	102.71
chr1	2278073	2278546	MACS_peak_340	93.49
chr1	2306141	2306868	MACS_peak_341	224.66
chr1	2326346	2326701	MACS_peak_342	107.05
chr1	2327979	2328395	MACS_peak_343	98.92
chr1	2334988	2335605	MACS_peak_344	364.54
chr1	2352704	2353359	MACS_peak_345	192.58
chr1	2353538	2354467	MACS_peak_346	352.69
chr1	2355209	2355572	MACS_peak_347	95.04
chr1	2365067	2365865	MACS_peak_348	335.23
chr1	2367644	2368458	MACS_peak_349	229.13
chr1	2371391	2371732	MACS_peak_350	89.64
chr1	2372984	2374814	MACS_peak_351	356.2
chr1	2377137	2378062	MACS_peak_352	162.3
chr1	2387739	2388422	MACS_peak_353	219
chr1	2388573	2388907	MACS_peak_354	86.51
chr1	2389502	2390126	MACS_peak_355	87.76
chr1	2391609	2392143	MACS_peak_356	107.95
chr1	2393892	2394293	MACS_peak_357	94.35
chr1	2394449	2396529	MACS_peak_358	292.26
chr1	2399180	2399893	MACS_peak_359	249.57
chr1	2419866	2420382	MACS_peak_360	140.73
chr1	2421505	2422045	MACS_peak_361	158.4
chr1	2423327	2424164	MACS_peak_362	551.14
chr1	2424726	2425868	MACS_peak_363	1033.01
chr1	2425981	2427198	MACS_peak_364	211.4
chr1	2436470	2436823	MACS_peak_365	146.97
chr1	2444819	2445336	MACS_peak_366	175.91
chr1	2449552	2450280	MACS_peak_367	131.22
chr1	2455864	2457528	MACS_peak_368	458.29
chr1	2461802	2462217	MACS_peak_369	101.96
chr1	2462916	2463759	MACS_peak_370	190.14
chr1	2466101	2466617	MACS_peak_371	92.29
chr1	2479423	2480085	MACS_peak_372	84.95
chr1	2485876	2487468	MACS_peak_373	310.35
chr1	2502780	2503227	MACS_peak_374	125.17
chr1	2504983	2505437	MACS_peak_375	135.75
chr1	2506155	2506989	MACS_peak_376	235.01
chr1	2513936	2514339	MACS_peak_377	103.89
chr1	2550492	2551426	MACS_peak_378	267.7
chr1	2553605	2554069	MACS_peak_379	166.51
chr1	2562593	2563233	MACS_peak_380	250.3
chr1	2695475	2696816	MACS_peak_381	414
chr1	2828485	2828783	MACS_peak_382	178.31
chr1	2887884	2888312	MACS_peak_383	98.98
chr1	2918567	2919004	MACS_peak_384	155.77
chr1	2919386	2919776	MACS_peak_385	83.72
chr1	2928307	2928822	MACS_peak_386	81.18
chr1	2930533	2930838	MACS_peak_387	87.57
chr1	2968574	2969082	MACS_peak_388	184.72
chr1	2969940	2970548	MACS_peak_389	154.99
chr1	2974437	2974795	MACS_peak_390	82.76
chr1	2977073	2977619	MACS_peak_391	205.83
chr1	2979819	2980215	MACS_peak_392	86.32
chr1	2980751	2981648	MACS_peak_393	262.5
chr1	2982428	2983071	MACS_peak_394	167.7
chr1	2984809	2985884	MACS_peak_395	307.31
chr1	2991051	2991401	MACS_peak_396	82.96
chr1	3001135	3001673	MACS_peak_397	110.77
chr1	3007428	3008068	MACS_peak_398	99.04
chr1	3009391	3011095	MACS_peak_399	195.29
chr1	3013663	3014120	MACS_peak_400	207.11
chr1	3015558	3016242	MACS_peak_401	235.71
chr1	3017120	3018493	MACS_peak_402	312.55
chr1	3018525	3019212	MACS_peak_403	268.37
chr1	3019417	3019893	MACS_peak_404	131.28
chr1	3027677	3028527	MACS_peak_405	515.55
chr1	3028844	3029557	MACS_peak_406	344.88
chr1	3031955	3032854	MACS_peak_407	738.14
chr1	3033759	3034922	MACS_peak_408	153.79
chr1	3036775	3037319	MACS_peak_409	112.61
chr1	3040804	3041163	MACS_peak_410	93.58
chr1	3041191	3043038	MACS_peak_411	266.41
chr1	3045211	3045944	MACS_peak_412	146.28
chr1	3046236	3047028	MACS_peak_413	112.8
chr1	3051964	3052662	MACS_peak_414	200.18
chr1	3061558	3062233	MACS_peak_415	258.9
chr1	3063223	3063884	MACS_peak_416	167.32
chr1	3068849	3069344	MACS_peak_417	167.22
chr1	3069926	3070236	MACS_peak_418	92.25
chr1	3070831	3071475	MACS_peak_419	147.71
chr1	3073445	3073951	MACS_peak_420	101.06
chr1	3075628	3076790	MACS_peak_421	588.31
chr1	3076826	3078014	MACS_peak_422	542.47
chr1	3078251	3078656	MACS_peak_423	175.54
chr1	3079692	3080021	MACS_peak_424	87.21
chr1	3089579	3090545	MACS_peak_425	83.68
chr1	3092429	3093648	MACS_peak_426	307.67
chr1	3096517	3097430	MACS_peak_427	656.93
chr1	3101250	3101880	MACS_peak_428	232.37
chr1	3110704	3111989	MACS_peak_429	439.32
chr1	3112036	3112678	MACS_peak_430	171.36
chr1	3113506	3114198	MACS_peak_431	97.53
chr1	3117896	3118760	MACS_peak_432	202.47
chr1	3119286	3119725	MACS_peak_433	117.1
chr1	3123251	3124935	MACS_peak_434	119.75
chr1	3125337	3126584	MACS_peak_435	203.88
chr1	3128308	3129222	MACS_peak_436	392.35
chr1	3130720	3131069	MACS_peak_437	109.46
chr1	3133370	3134056	MACS_peak_438	139.82
chr1	3144361	3144797	MACS_peak_439	86.14
chr1	3146941	3148218	MACS_peak_440	376.61
chr1	3150403	3150829	MACS_peak_441	121.77
chr1	3151833	3152220	MACS_peak_442	179.91
chr1	3155622	3156238	MACS_peak_443	115.18
chr1	3156273	3156896	MACS_peak_444	259.26
chr1	3158295	3158920	MACS_peak_445	85.31
chr1	3165035	3165435	MACS_peak_446	85.75
chr1	3171318	3172137	MACS_peak_447	118.31
chr1	3172139	3172585	MACS_peak_448	85.75
chr1	3172617	3173185	MACS_peak_449	260.63
chr1	3189857	3190595	MACS_peak_450	200.83
chr1	3191029	3191584	MACS_peak_451	128.96
chr1	3191748	3192611	MACS_peak_452	261.72
chr1	3217359	3217891	MACS_peak_453	120.89
chr1	3218654	3220413	MACS_peak_454	171.07
chr1	3220520	3221094	MACS_peak_455	223.36
chr1	3229470	3230384	MACS_peak_456	302.84
chr1	3233793	3234087	MACS_peak_457	88.26
chr1	3245378	3246269	MACS_peak_458	234.31
chr1	3252176	3252827	MACS_peak_459	132.42
chr1	3255274	3256435	MACS_peak_460	258.48
chr1	3256807	3258006	MACS_peak_461	404.01
chr1	3259237	3260112	MACS_peak_462	242.99
chr1	3261213	3261895	MACS_peak_463	147.44
chr1	3261922	3262274	MACS_peak_464	107.69
chr1	3262937	3264332	MACS_peak_465	250.48
chr1	3265704	3266256	MACS_peak_466	248.1
chr1	3269397	3270027	MACS_peak_467	227.25
chr1	3270135	3270732	MACS_peak_468	167.5
chr1	3270870	3271551	MACS_peak_469	86.34
chr1	3274390	3274858	MACS_peak_470	82.8
chr1	3275255	3276130	MACS_peak_471	199.77
chr1	3276184	3276604	MACS_peak_472	86.14
chr1	3279930	3280400	MACS_peak_473	93.98
chr1	3283937	3284536	MACS_peak_474	149.07
chr1	3286417	3287058	MACS_peak_475	160.15
chr1	3293367	3294376	MACS_peak_476	250.42
chr1	3300921	3301667	MACS_peak_477	188.55
chr1	3301722	3302119	MACS_peak_478	95.06
chr1	3302441	3303244	MACS_peak_479	156.2
chr1	3303734	3304294	MACS_peak_480	149.44
chr1	3309210	3310577	MACS_peak_481	384.96
chr1	3310982	3312263	MACS_peak_482	309.02
chr1	3313229	3313946	MACS_peak_483	206.25
chr1	3316602	3316901	MACS_peak_484	101.4
chr1	3317962	3319295	MACS_peak_485	204.75
chr1	3321627	3322322	MACS_peak_486	299.21
chr1	3327144	3327728	MACS_peak_487	111.66
chr1	3329662	3330171	MACS_peak_488	154.73
chr1	3331686	3332270	MACS_peak_489	321.52
chr1	3337356	3339220	MACS_peak_490	88.7
chr1	3343523	3344014	MACS_peak_491	80.91
chr1	3346135	3347275	MACS_peak_492	153.34
chr1	3349714	3349904	MACS_peak_493	125.46
chr1	3363893	3364280	MACS_peak_494	80.46
chr1	3369128	3369687	MACS_peak_495	97.57
chr1	3372091	3372669	MACS_peak_496	130.88
chr1	3377541	3377821	MACS_peak_497	96.17
chr1	3378040	3378834	MACS_peak_498	301.88
chr1	3383089	3383434	MACS_peak_499	104.13
chr1	3383650	3385082	MACS_peak_500	340.7
chr1	3388701	3389159	MACS_peak_501	86.24
chr1	3390188	3390831	MACS_peak_502	268.92
chr1	3402168	3402704	MACS_peak_503	145.46
chr1	3405832	3406314	MACS_peak_504	138.89
chr1	3407963	3409039	MACS_peak_505	163.26
chr1	3411422	3411970	MACS_peak_506	206.08
chr1	3416051	3416460	MACS_peak_507	102.75
chr1	3424708	3425086	MACS_peak_508	85.82
chr1	3429187	3429630	MACS_peak_509	222.52
chr1	3431223	3431699	MACS_peak_510	94.48
chr1	3436583	3437312	MACS_peak_511	176.29
chr1	3438303	3438845	MACS_peak_512	159.64
chr1	3439496	3440326	MACS_peak_513	210.89
chr1	3448311	3448822	MACS_peak_514	163.49
chr1	3449481	3451024	MACS_peak_515	544.23
chr1	3451910	3452530	MACS_peak_516	183.18
chr1	3453523	3454427	MACS_peak_517	211.87
chr1	3454526	3454927	MACS_peak_518	114.76
chr1	3459667	3460194	MACS_peak_519	90.58
chr1	3466731	3467368	MACS_peak_520	118.53
chr1	3488210	3488751	MACS_peak_521	97.18
chr1	3495766	3496301	MACS_peak_522	116.67
chr1	3496442	3497887	MACS_peak_523	515.97
chr1	3499009	3500647	MACS_peak_524	80.95
chr1	3501322	3502145	MACS_peak_525	201.6
chr1	3503848	3505807	MACS_peak_526	928.13
chr1	3508406	3509224	MACS_peak_527	83.26
chr1	3515132	3516823	MACS_peak_528	210.35
chr1	3516859	3517113	MACS_peak_529	112.19
chr1	3518346	3518692	MACS_peak_530	84.6
chr1	3519951	3520731	MACS_peak_531	201.24
chr1	3521148	3521578	MACS_peak_532	117.16
chr1	3525266	3525941	MACS_peak_533	121.64
chr1	3532016	3532494	MACS_peak_534	82.15
chr1	3534871	3535220	MACS_peak_535	86.96
chr1	3538158	3538831	MACS_peak_536	90.49
chr1	3560627	3560899	MACS_peak_537	90.26
chr1	3563886	3565103	MACS_peak_538	256.44
chr1	3575054	3575745	MACS_peak_539	249.05
chr1	3575800	3576387	MACS_peak_540	193.16
chr1	3577762	3578555	MACS_peak_541	201.1
chr1	3579161	3579511	MACS_peak_542	109.86
chr1	3584648	3585256	MACS_peak_543	170.84
chr1	3585258	3585896	MACS_peak_544	99.42
chr1	3590765	3591349	MACS_peak_545	209.65
chr1	3593626	3595646	MACS_peak_546	252.93
chr1	3595651	3596663	MACS_peak_547	232.42
chr1	3596752	3597585	MACS_peak_548	385.13
chr1	3601907	3603113	MACS_peak_549	186.24
chr1	3603382	3603926	MACS_peak_550	161.05
chr1	3605998	3606820	MACS_peak_551	557.54
chr1	3608939	3609393	MACS_peak_552	161.2
chr1	3612957	3614002	MACS_peak_553	633.75
chr1	3614259	3614964	MACS_peak_554	122.35
chr1	3615335	3616026	MACS_peak_555	372.68
chr1	3623367	3624196	MACS_peak_556	335.47
chr1	3624376	3625475	MACS_peak_557	244.98
chr1	3626535	3627204	MACS_peak_558	279.69
chr1	3633409	3633916	MACS_peak_559	138.85
chr1	3633918	3634273	MACS_peak_560	90
chr1	3637966	3639054	MACS_peak_561	221.85
chr1	3639065	3640139	MACS_peak_562	319.76
chr1	3677623	3678703	MACS_peak_563	139.41
chr1	3679304	3680023	MACS_peak_564	87.02
chr1	3680735	3681232	MACS_peak_565	123.68
chr1	3681401	3683100	MACS_peak_566	520.41
chr1	3691850	3692217	MACS_peak_567	89.05
chr1	3695031	3695707	MACS_peak_568	113.24
chr1	3697490	3697837	MACS_peak_569	84.44
chr1	3742909	3743192	MACS_peak_570	105.99
chr1	3759074	3759414	MACS_peak_571	115.19
chr1	3764583	3765488	MACS_peak_572	307.06
chr1	3776247	3776727	MACS_peak_573	89.61
chr1	3810155	3810640	MACS_peak_574	99.29
chr1	3813573	3814424	MACS_peak_575	181.74
chr1	3817517	3818220	MACS_peak_576	384.1
chr1	3831002	3831304	MACS_peak_577	134.1
chr1	3831312	3832162	MACS_peak_578	90.32
chr1	3904098	3905556	MACS_peak_579	237.86
chr1	3914129	3915073	MACS_peak_580	464.19
chr1	3915198	3915868	MACS_peak_581	402.33
chr1	3923332	3923896	MACS_peak_582	115.52
chr1	3936692	3937497	MACS_peak_583	123.39
chr1	3941205	3941655	MACS_peak_584	164.11
chr1	3958091	3958467	MACS_peak_585	111.73
chr1	3959316	3959561	MACS_peak_586	169.1
chr1	3959825	3960562	MACS_peak_587	135.33
chr1	3970779	3971362	MACS_peak_588	321.8
chr1	3987321	3988098	MACS_peak_589	159.95
chr1	3993180	3993602	MACS_peak_590	204.72
chr1	4020028	4020722	MACS_peak_591	193.95
chr1	4020742	4021416	MACS_peak_592	255.69
chr1	4022453	4022821	MACS_peak_593	81.08
chr1	4028118	4028480	MACS_peak_594	91.5
chr1	4028572	4029209	MACS_peak_595	289.86
chr1	4029321	4029791	MACS_peak_596	215.01
chr1	4061112	4061719	MACS_peak_597	101.05
chr1	4068211	4069252	MACS_peak_598	183.57
chr1	4075496	4075796	MACS_peak_599	107.27
chr1	4077504	4077878	MACS_peak_600	91.75
chr1	4079295	4080023	MACS_peak_601	216.7
chr1	4091879	4093938	MACS_peak_602	607.99
chr1	4110015	4110646	MACS_peak_603	219.37
chr1	4112071	4112627	MACS_peak_604	133.19
chr1	4116092	4116558	MACS_peak_605	172.59
chr1	4121426	4121951	MACS_peak_606	83.04
chr1	4131977	4132632	MACS_peak_607	234.55
chr1	4132961	4133589	MACS_peak_608	208.45
chr1	4170280	4170583	MACS_peak_609	101.93
chr1	4172926	4173254	MACS_peak_610	97.26
chr1	4173264	4173979	MACS_peak_611	124.02
chr1	4278761	4279091	MACS_peak_612	91.33
chr1	4283330	4283679	MACS_peak_613	98.81
chr1	4385986	4386295	MACS_peak_614	125.36
chr1	4469415	4469774	MACS_peak_615	153.54
chr1	4489492	4489891	MACS_peak_616	89.48
chr1	4523868	4524412	MACS_peak_617	212.61
chr1	4525590	4526103	MACS_peak_618	168.07
chr1	4546559	4546877	MACS_peak_619	89.18
chr1	4554267	4554660	MACS_peak_620	90.62
chr1	4559564	4560301	MACS_peak_621	136.13
chr1	4571474	4571984	MACS_peak_622	80.52
chr1	4574614	4575376	MACS_peak_623	231.14
chr1	4587229	4587601	MACS_peak_624	102.89
chr1	4594702	4595258	MACS_peak_625	206.68
chr1	4596999	4597385	MACS_peak_626	135.71
chr1	4597449	4598660	MACS_peak_627	506.69
chr1	4600648	4601082	MACS_peak_628	96.54
chr1	4611085	4611426	MACS_peak_629	110.85
chr1	4617839	4618550	MACS_peak_630	104.94
chr1	4618642	4618947	MACS_peak_631	118.62
chr1	4619228	4619541	MACS_peak_632	80.37
chr1	4622074	4622644	MACS_peak_633	107.64
chr1	4659744	4660210	MACS_peak_634	184.64
chr1	4660853	4661278	MACS_peak_635	124.03
chr1	4669838	4670926	MACS_peak_636	182.63
chr1	4671457	4672500	MACS_peak_637	963.79
chr1	4686614	4687179	MACS_peak_638	251.21
chr1	4689758	4690240	MACS_peak_639	110.25
chr1	4693658	4694385	MACS_peak_640	177.98
chr1	4699169	4699635	MACS_peak_641	151.88
chr1	4699659	4700059	MACS_peak_642	227.45
chr1	4716128	4716629	MACS_peak_643	197.54
chr1	4732095	4732544	MACS_peak_644	127.15
chr1	4733189	4733807	MACS_peak_645	102.93
chr1	4734222	4734568	MACS_peak_646	155.09
chr1	4735556	4735964	MACS_peak_647	85.04
chr1	4737905	4738303	MACS_peak_648	101.64
chr1	4739271	4739641	MACS_peak_649	105.97
chr1	4787480	4788060	MACS_peak_650	83.44
chr1	4840304	4840759	MACS_peak_651	133.85
chr1	4841565	4841868	MACS_peak_652	82.01
chr1	4891005	4891653	MACS_peak_653	210.91
chr1	4892867	4893526	MACS_peak_654	115.98
chr1	4920708	4921076	MACS_peak_655	103.6
chr1	4921087	4921531	MACS_peak_656	111.9
chr1	5079328	5080024	MACS_peak_657	157.98
chr1	5085187	5085425	MACS_peak_658	106.05
chr1	5104095	5104416	MACS_peak_659	82.35
chr1	5117427	5117818	MACS_peak_660	115.68
chr1	5120294	5120755	MACS_peak_661	184.17
chr1	5151272	5151766	MACS_peak_662	94.33
chr1	5154721	5154968	MACS_peak_663	104.09
chr1	5228418	5228837	MACS_peak_664	131.32
chr1	5234516	5235736	MACS_peak_665	347.7
chr1	5256023	5256465	MACS_peak_666	134.58
chr1	5267034	5267510	MACS_peak_667	105.59
chr1	5271544	5272068	MACS_peak_668	157.5
chr1	5272929	5273257	MACS_peak_669	91.64
chr1	5405725	5406144	MACS_peak_670	82.65
chr1	5407040	5407847	MACS_peak_671	133.48
chr1	5408016	5408384	MACS_peak_672	85.06
chr1	5410978	5411386	MACS_peak_673	85.04
chr1	5411758	5412544	MACS_peak_674	143.24
chr1	5412843	5413062	MACS_peak_675	100.77
chr1	5414699	5414977	MACS_peak_676	101.65
chr1	5435642	5435973	MACS_peak_677	87.65
chr1	5437420	5438061	MACS_peak_678	126.11
chr1	5438261	5438668	MACS_peak_679	157.71
chr1	5438763	5439036	MACS_peak_680	219.49
chr1	5442851	5443109	MACS_peak_681	111.52
chr1	5464494	5464889	MACS_peak_682	113.66
chr1	5487146	5487535	MACS_peak_683	83.91
chr1	5509095	5509516	MACS_peak_684	82.97
chr1	5582096	5582431	MACS_peak_685	120.54
chr1	5600158	5600755	MACS_peak_686	324.63
chr1	5626317	5626696	MACS_peak_687	81.76
chr1	5634816	5635539	MACS_peak_688	178.06
chr1	5635828	5636142	MACS_peak_689	162.88
chr1	5641178	5641742	MACS_peak_690	121.87
chr1	5669824	5670353	MACS_peak_691	182.84
chr1	5673600	5673884	MACS_peak_692	143.57
chr1	5674714	5675243	MACS_peak_693	97.51
chr1	5687674	5687990	MACS_peak_694	130.83
chr1	5688324	5688777	MACS_peak_695	107.16
chr1	5690251	5690679	MACS_peak_696	237.55
chr1	5699892	5700304	MACS_peak_697	196.02
chr1	5700351	5700963	MACS_peak_698	257.6
chr1	5701315	5702257	MACS_peak_699	414.34
chr1	5710180	5710561	MACS_peak_700	159.46
chr1	5727309	5728142	MACS_peak_701	138.4
chr1	5728903	5729900	MACS_peak_702	499.47
chr1	5730508	5731524	MACS_peak_703	227.24
chr1	5732847	5734151	MACS_peak_704	140.92
chr1	5734306	5735697	MACS_peak_705	556.79
chr1	5736488	5737036	MACS_peak_706	328.39
chr1	5738006	5738465	MACS_peak_707	123.38
chr1	5747137	5747703	MACS_peak_708	82.93
chr1	5747912	5748429	MACS_peak_709	254.31
chr1	5748552	5749102	MACS_peak_710	94.42
chr1	5753676	5754423	MACS_peak_711	271.31
chr1	5760205	5760673	MACS_peak_712	91.66
chr1	5780788	5781405	MACS_peak_713	227.44
chr1	5793466	5794590	MACS_peak_714	224.14
chr1	5796718	5797394	MACS_peak_715	112.05
chr1	5805350	5805698	MACS_peak_716	83.04
chr1	5809268	5809773	MACS_peak_717	358.11
chr1	5813593	5814393	MACS_peak_718	113.91
chr1	5815058	5815851	MACS_peak_719	215.87
chr1	5815932	5816617	MACS_peak_720	160.51
chr1	5816995	5818280	MACS_peak_721	151.8
chr1	5839002	5839497	MACS_peak_722	100.39
chr1	5840221	5840754	MACS_peak_723	168.36
chr1	5840795	5841157	MACS_peak_724	97.7
chr1	5841353	5842028	MACS_peak_725	216.34
chr1	5842780	5843189	MACS_peak_726	134.78
chr1	5859644	5860098	MACS_peak_727	93.54
chr1	5864980	5865361	MACS_peak_728	108.27
chr1	5872427	5873046	MACS_peak_729	208.31
chr1	5878124	5879159	MACS_peak_730	310.36
chr1	5879319	5879753	MACS_peak_731	108.37
chr1	5880010	5880428	MACS_peak_732	108.06
chr1	5880539	5880895	MACS_peak_733	132.74
chr1	5896036	5896553	MACS_peak_734	165.79
chr1	5922243	5922729	MACS_peak_735	110.43
chr1	5941510	5941908	MACS_peak_736	167.47
chr1	5946988	5947393	MACS_peak_737	103.85
chr1	5949328	5949794	MACS_peak_738	119.53
chr1	5953079	5953474	MACS_peak_739	111.01
chr1	5957761	5958177	MACS_peak_740	131.95
chr1	5960007	5960416	MACS_peak_741	92.96
chr1	5963370	5964098	MACS_peak_742	154.13
chr1	5976697	5977361	MACS_peak_743	329.31
chr1	5984945	5986836	MACS_peak_744	581.73
chr1	5988113	5988552	MACS_peak_745	137.14
chr1	5989952	5990406	MACS_peak_746	123.99
chr1	6008608	6010306	MACS_peak_747	520.6
chr1	6017190	6017724	MACS_peak_748	120.55
chr1	6017913	6018813	MACS_peak_749	195.97
chr1	6039043	6039488	MACS_peak_750	82.67
chr1	6041195	6041544	MACS_peak_751	82.89
chr1	6048250	6049183	MACS_peak_752	351.64
chr1	6059956	6060703	MACS_peak_753	438.54
chr1	6062639	6063703	MACS_peak_754	340.67
chr1	6064618	6065303	MACS_peak_755	113.06
chr1	6065949	6066666	MACS_peak_756	148.8
chr1	6073076	6073990	MACS_peak_757	164.49
chr1	6077886	6078162	MACS_peak_758	83.61
chr1	6082318	6082741	MACS_peak_759	115.52
chr1	6084406	6085121	MACS_peak_760	198.78
chr1	6087215	6087518	MACS_peak_761	86.62
chr1	6089157	6089475	MACS_peak_762	326.94
chr1	6092333	6093051	MACS_peak_763	377.07
chr1	6094177	6094508	MACS_peak_764	91.17
chr1	6109134	6109676	MACS_peak_765	145.94
chr1	6110069	6110589	MACS_peak_766	150.26
chr1	6110609	6111350	MACS_peak_767	123.45
chr1	6124277	6124519	MACS_peak_768	119.47
chr1	6126448	6127164	MACS_peak_769	116.52
chr1	6127169	6127581	MACS_peak_770	191.39
chr1	6135730	6136052	MACS_peak_771	83.47
chr1	6145285	6145713	MACS_peak_772	91.17
chr1	6153291	6153722	MACS_peak_773	99.31
chr1	6154121	6154653	MACS_peak_774	81.42
chr1	6162923	6163541	MACS_peak_775	267.36
chr1	6168389	6168685	MACS_peak_776	83.19
chr1	6187410	6187855	MACS_peak_777	87.07
chr1	6188354	6188630	MACS_peak_778	111.98
chr1	6188994	6190329	MACS_peak_779	566.55
chr1	6190420	6190878	MACS_peak_780	86.24
chr1	6191247	6191657	MACS_peak_781	291.3
chr1	6192266	6193013	MACS_peak_782	115.21
chr1	6217039	6217748	MACS_peak_783	249.12
chr1	6219151	6219527	MACS_peak_784	241.2
chr1	6220507	6220955	MACS_peak_785	125.26
chr1	6223694	6224144	MACS_peak_786	141.07
chr1	6225609	6226599	MACS_peak_787	201.33
chr1	6231458	6232303	MACS_peak_788	312.64
chr1	6232411	6233284	MACS_peak_789	429.33
chr1	6233873	6234255	MACS_peak_790	100.54
chr1	6245746	6246113	MACS_peak_791	136.46
chr1	6250918	6251601	MACS_peak_792	303.21
chr1	6252582	6253092	MACS_peak_793	156.65
chr1	6254205	6254746	MACS_peak_794	147.92
chr1	6255849	6256855	MACS_peak_795	453.98
chr1	6258355	6259534	MACS_peak_796	356.85
chr1	6260921	6261437	MACS_peak_797	136.35
chr1	6263412	6263968	MACS_peak_798	232.87
chr1	6311258	6311628	MACS_peak_799	108.8
chr1	6314466	6314907	MACS_peak_800	112.42
chr1	6316684	6317115	MACS_peak_801	80.43
chr1	6320736	6321414	MACS_peak_802	296.23
chr1	6321469	6322300	MACS_peak_803	151.68
chr1	6324746	6325099	MACS_peak_804	119.76
chr1	6342116	6342588	MACS_peak_805	86.11
chr1	6360811	6361226	MACS_peak_806	90.23
chr1	6367886	6369025	MACS_peak_807	100.69
chr1	6376843	6377233	MACS_peak_808	88.03
chr1	6397095	6397593	MACS_peak_809	108.05
chr1	6401322	6402331	MACS_peak_810	923.4
chr1	6402969	6403947	MACS_peak_811	598.26
chr1	6407377	6408362	MACS_peak_812	991.78
chr1	6412876	6413194	MACS_peak_813	93.24
chr1	6437111	6437821	MACS_peak_814	300.19
chr1	6437867	6438412	MACS_peak_815	339.2
chr1	6442473	6444617	MACS_peak_816	242.85
chr1	6447942	6449252	MACS_peak_817	493.92
chr1	6452944	6454719	MACS_peak_818	846.68
chr1	6454910	6455386	MACS_peak_819	104.86
chr1	6456581	6457823	MACS_peak_820	242.97
chr1	6466989	6467771	MACS_peak_821	134.51
chr1	6473908	6474584	MACS_peak_822	212.35
chr1	6477701	6478152	MACS_peak_823	87.43
chr1	6481263	6481740	MACS_peak_824	93.17
chr1	6486373	6486714	MACS_peak_825	111.51
chr1	6486721	6487054	MACS_peak_826	81.46
chr1	6488580	6489148	MACS_peak_827	279.89
chr1	6490850	6491244	MACS_peak_828	96.98
chr1	6561950	6562477	MACS_peak_829	125.1
chr1	6566841	6567197	MACS_peak_830	107.81
chr1	6571481	6572124	MACS_peak_831	142.61
chr1	6586547	6587309	MACS_peak_832	206.27
chr1	6598225	6598813	MACS_peak_833	215.61
chr1	6616710	6617779	MACS_peak_834	350.35
chr1	6713080	6713540	MACS_peak_835	210.09
chr1	6718350	6718657	MACS_peak_836	84.47
chr1	6725844	6726535	MACS_peak_837	261.46
chr1	6740763	6741079	MACS_peak_838	82.92
chr1	6770636	6771180	MACS_peak_839	105.18
chr1	6849469	6849915	MACS_peak_840	103.06
chr1	6888141	6888550	MACS_peak_841	92.96
chr1	6889482	6889799	MACS_peak_842	105.4
chr1	6889829	6890322	MACS_peak_843	91.09
chr1	6895008	6895932	MACS_peak_844	104
chr1	6901665	6902076	MACS_peak_845	110.17
chr1	6905080	6905407	MACS_peak_846	82.55
chr1	6910295	6911110	MACS_peak_847	228.44
chr1	6923717	6924371	MACS_peak_848	96.48
chr1	6925478	6926220	MACS_peak_849	229.69
chr1	6932595	6932944	MACS_peak_850	95.49
chr1	6933153	6933718	MACS_peak_851	139.93
chr1	6937171	6937931	MACS_peak_852	115.32
chr1	6938188	6938901	MACS_peak_853	104.6
chr1	6942963	6943342	MACS_peak_854	104.54
chr1	6943875	6944432	MACS_peak_855	135.8
chr1	6957784	6958329	MACS_peak_856	219.14
chr1	6961459	6962009	MACS_peak_857	167.86
chr1	6962459	6963124	MACS_peak_858	218.47
chr1	6967609	6968078	MACS_peak_859	107.21
chr1	6968452	6968807	MACS_peak_860	95.04
chr1	6972126	6972440	MACS_peak_861	173.83
chr1	6979575	6979950	MACS_peak_862	126.68
chr1	6980933	6981387	MACS_peak_863	156.32
chr1	7004453	7004825	MACS_peak_864	117.31
chr1	7025113	7025571	MACS_peak_865	88.21
chr1	7025865	7026812	MACS_peak_866	393.45
chr1	7027038	7027618	MACS_peak_867	120.89
chr1	7032643	7032957	MACS_peak_868	81.28
chr1	7035115	7035774	MACS_peak_869	159.99
chr1	7042676	7042996	MACS_peak_870	90.61
chr1	7045253	7045687	MACS_peak_871	89.94
chr1	7067023	7067506	MACS_peak_872	222.92
chr1	7076028	7076339	MACS_peak_873	92.08
chr1	7082442	7083093	MACS_peak_874	112.58
chr1	7084823	7085208	MACS_peak_875	86.14
chr1	7087863	7088259	MACS_peak_876	103.68
chr1	7094502	7094885	MACS_peak_877	142.52
chr1	7100439	7100940	MACS_peak_878	165.44
chr1	7101359	7101759	MACS_peak_879	94.93
chr1	7131798	7132901	MACS_peak_880	708.96
chr1	7133698	7134448	MACS_peak_881	338.52
chr1	7135992	7136434	MACS_peak_882	291.24
chr1	7160335	7160919	MACS_peak_883	86.45
chr1	7181325	7182384	MACS_peak_884	222
chr1	7211039	7211494	MACS_peak_885	93.95
chr1	7211715	7212062	MACS_peak_886	103.77
chr1	7228221	7228542	MACS_peak_887	83.66
chr1	7239776	7240301	MACS_peak_888	335.14
chr1	7241287	7241727	MACS_peak_889	104.23
chr1	7244159	7244472	MACS_peak_890	99.76
chr1	7261681	7262373	MACS_peak_891	246.93
chr1	7276352	7277367	MACS_peak_892	293.23
chr1	7284911	7285181	MACS_peak_893	83.02
chr1	7316877	7317641	MACS_peak_894	230.71
chr1	7355902	7356297	MACS_peak_895	114.96
chr1	7356542	7356974	MACS_peak_896	98.21
chr1	7370814	7371283	MACS_peak_897	80.69
chr1	7371363	7372249	MACS_peak_898	241.31
chr1	7406307	7406851	MACS_peak_899	188.63
chr1	7438953	7439781	MACS_peak_900	261.82
chr1	7440305	7440897	MACS_peak_901	186.6
chr1	7460949	7461427	MACS_peak_902	126.26
chr1	7465697	7466335	MACS_peak_903	195.01
chr1	7470434	7470753	MACS_peak_904	149.49
chr1	7474315	7475156	MACS_peak_905	198.31
chr1	7476125	7476869	MACS_peak_906	300.75
chr1	7478416	7479130	MACS_peak_907	116.09
chr1	7483118	7484210	MACS_peak_908	314.81
chr1	7484490	7485310	MACS_peak_909	185.51
chr1	7488558	7488894	MACS_peak_910	86.18
chr1	7498873	7499203	MACS_peak_911	83.02
chr1	7512884	7513283	MACS_peak_912	175.75
chr1	7516749	7517533	MACS_peak_913	116.38
chr1	7517664	7518233	MACS_peak_914	207.55
chr1	7519171	7520407	MACS_peak_915	95.83
chr1	7520538	7520948	MACS_peak_916	232.36
chr1	7522246	7522582	MACS_peak_917	85.7
chr1	7533990	7534493	MACS_peak_918	248.93
chr1	7540516	7540937	MACS_peak_919	113.17
chr1	7569206	7569972	MACS_peak_920	176.8
chr1	7591423	7591899	MACS_peak_921	81.47
chr1	7604315	7604871	MACS_peak_922	116.83
chr1	7615256	7615844	MACS_peak_923	97.95
chr1	7618263	7618666	MACS_peak_924	306.23
chr1	7623515	7624142	MACS_peak_925	180.88
chr1	7633404	7634273	MACS_peak_926	279.97
chr1	7639221	7639824	MACS_peak_927	142.27
chr1	7643881	7644739	MACS_peak_928	105.18
chr1	7646685	7647388	MACS_peak_929	198.5
chr1	7651072	7651567	MACS_peak_930	125.36
chr1	7652758	7653732	MACS_peak_931	262.51
chr1	7663794	7664093	MACS_peak_932	82.68
chr1	7668985	7670077	MACS_peak_933	212.29
chr1	7687644	7687993	MACS_peak_934	143.03
chr1	7700562	7701128	MACS_peak_935	266.26
chr1	7734817	7735181	MACS_peak_936	124.5
chr1	7738475	7738778	MACS_peak_937	82.01
chr1	7767012	7767909	MACS_peak_938	564.19
chr1	7838918	7839408	MACS_peak_939	285.81
chr1	7868071	7868961	MACS_peak_940	280.5
chr1	7893557	7893859	MACS_peak_941	92
chr1	7895609	7896206	MACS_peak_942	276.32
chr1	7896898	7897218	MACS_peak_943	129.93
chr1	7915424	7916044	MACS_peak_944	213.95
chr1	7936409	7937160	MACS_peak_945	314.13
chr1	7986797	7987877	MACS_peak_946	288.84
chr1	8009361	8010427	MACS_peak_947	305.67
chr1	8053040	8053432	MACS_peak_948	398.17
chr1	8058395	8058694	MACS_peak_949	218.17
chr1	8059895	8060234	MACS_peak_950	228.72
chr1	8060931	8061433	MACS_peak_951	218.37
chr1	8096399	8096946	MACS_peak_952	118.33
chr1	8100044	8100466	MACS_peak_953	217
chr1	8100865	8101320	MACS_peak_954	183.8
chr1	8103986	8104355	MACS_peak_955	119.71
chr1	8115782	8116231	MACS_peak_956	80.71
chr1	8129894	8130261	MACS_peak_957	103.76
chr1	8137334	8137763	MACS_peak_958	207.87
chr1	8138263	8138613	MACS_peak_959	170.94
chr1	8144640	8145052	MACS_peak_960	111.5
chr1	8148186	8148470	MACS_peak_961	88.19
chr1	8152290	8153295	MACS_peak_962	96.18
chr1	8184227	8185323	MACS_peak_963	255.75
chr1	8192924	8193411	MACS_peak_964	452.44
chr1	8194325	8195184	MACS_peak_965	165.91
chr1	8195265	8195729	MACS_peak_966	130.31
chr1	8197812	8198616	MACS_peak_967	267.21
chr1	8199364	8199817	MACS_peak_968	190.6
chr1	8199976	8200499	MACS_peak_969	294.7
chr1	8200836	8201334	MACS_peak_970	101.21
chr1	8217819	8218138	MACS_peak_971	88.27
chr1	8220613	8220903	MACS_peak_972	87.14
chr1	8221333	8221788	MACS_peak_973	146.28
chr1	8222159	8222622	MACS_peak_974	194.68
chr1	8222836	8223095	MACS_peak_975	127.54
chr1	8264477	8265200	MACS_peak_976	155.06
chr1	8276667	8277035	MACS_peak_977	186.23
chr1	8284608	8285382	MACS_peak_978	490.04
chr1	8297194	8297959	MACS_peak_979	208.15
chr1	8298123	8298706	MACS_peak_980	98.74
chr1	8300258	8300672	MACS_peak_981	232.83
chr1	8300946	8301725	MACS_peak_982	213.04
chr1	8312785	8313801	MACS_peak_983	413.31
chr1	8332526	8332976	MACS_peak_984	92.67
chr1	8335005	8335578	MACS_peak_985	106.27
chr1	8336078	8336368	MACS_peak_986	88.98
chr1	8342066	8343022	MACS_peak_987	179.76
chr1	8352695	8353570	MACS_peak_988	336.19
chr1	8354054	8354882	MACS_peak_989	108.14
chr1	8354966	8355959	MACS_peak_990	142.44
chr1	8356067	8356993	MACS_peak_991	243.83
chr1	8364827	8365366	MACS_peak_992	153.57
chr1	8367829	8368469	MACS_peak_993	185.69
chr1	8392754	8393248	MACS_peak_994	187.81
chr1	8394418	8394741	MACS_peak_995	108.27
chr1	8400897	8401238	MACS_peak_996	115
chr1	8402375	8402688	MACS_peak_997	263.02
chr1	8405167	8405518	MACS_peak_998	91.76
chr1	8407974	8408315	MACS_peak_999	101.49
chr1	8420056	8420397	MACS_peak_1000	108.63
chr1	8423695	8424100	MACS_peak_1001	137.36
chr1	8432672	8433426	MACS_peak_1002	135.17
chr1	8442190	8442475	MACS_peak_1003	161.29
chr1	8444819	8445374	MACS_peak_1004	245.73
chr1	8448362	8448708	MACS_peak_1005	189.03
chr1	8507895	8508816	MACS_peak_1006	132.09
chr1	8580690	8581186	MACS_peak_1007	86.98
chr1	8644063	8644273	MACS_peak_1008	161.41
chr1	8653381	8653713	MACS_peak_1009	117.07
chr1	8663573	8663925	MACS_peak_1010	108.95
chr1	8710547	8710878	MACS_peak_1011	96.73
chr1	8794505	8794795	MACS_peak_1012	85.05
chr1	8804364	8804842	MACS_peak_1013	118.6
chr1	8805139	8805586	MACS_peak_1014	125.17
chr1	8828244	8828705	MACS_peak_1015	82.54
chr1	8842050	8842421	MACS_peak_1016	80.84
chr1	8846212	8846758	MACS_peak_1017	236.04
chr1	8851803	8852177	MACS_peak_1018	86.73
chr1	8862958	8863260	MACS_peak_1019	123.19
chr1	8863283	8863729	MACS_peak_1020	147.24
chr1	8866328	8866622	MACS_peak_1021	131.48
chr1	8891516	8891838	MACS_peak_1022	90.29
chr1	8925882	8926344	MACS_peak_1023	128.08
chr1	8927275	8927842	MACS_peak_1024	230.67
chr1	8931099	8931418	MACS_peak_1025	103.07
chr1	8933913	8934470	MACS_peak_1026	174.92
chr1	8938096	8938519	MACS_peak_1027	151.02
chr1	8939620	8940019	MACS_peak_1028	103.11
chr1	8983575	8983887	MACS_peak_1029	80.53
chr1	8985686	8986047	MACS_peak_1030	118.23
chr1	8987029	8987495	MACS_peak_1031	205.39
chr1	8997620	8997882	MACS_peak_1032	89.91
chr1	9016170	9016566	MACS_peak_1033	141.58
chr1	9021646	9022966	MACS_peak_1034	557.63
chr1	9045479	9045861	MACS_peak_1035	125.42
chr1	9047117	9047510	MACS_peak_1036	96.02
chr1	9052017	9052723	MACS_peak_1037	198.54
chr1	9053991	9054995	MACS_peak_1038	632.25
chr1	9088822	9089202	MACS_peak_1039	81.6
chr1	9104836	9105286	MACS_peak_1040	87.6
chr1	9110621	9111023	MACS_peak_1041	95.61
chr1	9128813	9129140	MACS_peak_1042	102.44
chr1	9144741	9145306	MACS_peak_1043	183.84
chr1	9147559	9148032	MACS_peak_1044	135.32
chr1	9148038	9148350	MACS_peak_1045	124.73
chr1	9148979	9149744	MACS_peak_1046	261.76
chr1	9162489	9162777	MACS_peak_1047	137.55
chr1	9165961	9166699	MACS_peak_1048	302.32
chr1	9169189	9169593	MACS_peak_1049	119.74
chr1	9170090	9170466	MACS_peak_1050	144.23
chr1	9171177	9171784	MACS_peak_1051	170.66
chr1	9180985	9181561	MACS_peak_1052	189.98
chr1	9193798	9194484	MACS_peak_1053	245.18
chr1	9197848	9198273	MACS_peak_1054	95.14
chr1	9200710	9201065	MACS_peak_1055	90.5
chr1	9214335	9214911	MACS_peak_1056	167.46
chr1	9222282	9222835	MACS_peak_1057	182.32
chr1	9224608	9224927	MACS_peak_1058	98.89
chr1	9225148	9225724	MACS_peak_1059	157.4
chr1	9229506	9230388	MACS_peak_1060	465.15
chr1	9230646	9230986	MACS_peak_1061	88.83
chr1	9234379	9234945	MACS_peak_1062	125.14
chr1	9236493	9236792	MACS_peak_1063	192.84
chr1	9240355	9240897	MACS_peak_1064	228.81
chr1	9248616	9249126	MACS_peak_1065	125.97
chr1	9251630	9252177	MACS_peak_1066	99.53
chr1	9252959	9253489	MACS_peak_1067	155.42
chr1	9253978	9254357	MACS_peak_1068	193.05
chr1	9258077	9258683	MACS_peak_1069	163.29
chr1	9259458	9259717	MACS_peak_1070	122.35
chr1	9261151	9262618	MACS_peak_1071	464.29
chr1	9262676	9263477	MACS_peak_1072	162.77
chr1	9274242	9274936	MACS_peak_1073	189.64
chr1	9278191	9278551	MACS_peak_1074	89.48
chr1	9300492	9300912	MACS_peak_1075	122.02
chr1	9301968	9302631	MACS_peak_1076	153.73
chr1	9302798	9304549	MACS_peak_1077	223.16
chr1	9304563	9306006	MACS_peak_1078	148.05
chr1	9307517	9307949	MACS_peak_1079	93.15
chr1	9314191	9314525	MACS_peak_1080	194.2
chr1	9316213	9316496	MACS_peak_1081	122.13
chr1	9321400	9322171	MACS_peak_1082	138.09
chr1	9322869	9323600	MACS_peak_1083	111.51
chr1	9326800	9327473	MACS_peak_1084	230.71
chr1	9335327	9336113	MACS_peak_1085	336.79
chr1	9344547	9344962	MACS_peak_1086	83.26
chr1	9349926	9350457	MACS_peak_1087	243.9
chr1	9354054	9354765	MACS_peak_1088	406.93
chr1	9365630	9366029	MACS_peak_1089	82.1
chr1	9368753	9369288	MACS_peak_1090	111.29
chr1	9382013	9382838	MACS_peak_1091	202.3
chr1	9383187	9383688	MACS_peak_1092	115.77
chr1	9393318	9393917	MACS_peak_1093	150.5
chr1	9395619	9395993	MACS_peak_1094	150.11
chr1	9396126	9396803	MACS_peak_1095	297.12
chr1	9416367	9416640	MACS_peak_1096	90.08
chr1	9424100	9424539	MACS_peak_1097	153.09
chr1	9426539	9426983	MACS_peak_1098	147.14
chr1	9478184	9478661	MACS_peak_1099	105.39
chr1	9521586	9521970	MACS_peak_1100	167.93
chr1	9574030	9575045	MACS_peak_1101	568.26
chr1	9586495	9586881	MACS_peak_1102	89.19
chr1	9609555	9610250	MACS_peak_1103	138.22
chr1	9610275	9610705	MACS_peak_1104	130.72
chr1	9611023	9613068	MACS_peak_1105	313.68
chr1	9635399	9636048	MACS_peak_1106	106.55
chr1	9639606	9640025	MACS_peak_1107	99.46
chr1	9656485	9656883	MACS_peak_1108	164.2
chr1	9664196	9664752	MACS_peak_1109	124.93
chr1	9683086	9683893	MACS_peak_1110	261.2
chr1	9698076	9698935	MACS_peak_1111	469.48
chr1	9699866	9700968	MACS_peak_1112	570.45
chr1	9703031	9703650	MACS_peak_1113	166.2
chr1	9703698	9704669	MACS_peak_1114	554.69
chr1	9709442	9710020	MACS_peak_1115	145.96
chr1	9742857	9743179	MACS_peak_1116	100.99
chr1	9743402	9743820	MACS_peak_1117	196.69
chr1	9744126	9744878	MACS_peak_1118	218.7
chr1	9750723	9750996	MACS_peak_1119	90.08
chr1	9755779	9756121	MACS_peak_1120	96.87
chr1	9771481	9771972	MACS_peak_1121	342.38
chr1	9774984	9775632	MACS_peak_1122	272
chr1	9775868	9776229	MACS_peak_1123	93.21
chr1	9780295	9780468	MACS_peak_1124	98.94
chr1	9790119	9790724	MACS_peak_1125	127.87
chr1	9791654	9792175	MACS_peak_1126	131.21
chr1	9799426	9799731	MACS_peak_1127	133.38
chr1	9800363	9800650	MACS_peak_1128	159.08
chr1	9825312	9825992	MACS_peak_1129	289.76
chr1	9828953	9829952	MACS_peak_1130	137.34
chr1	9832273	9832943	MACS_peak_1131	215.11
chr1	9857714	9858482	MACS_peak_1132	294.6
chr1	9868695	9869796	MACS_peak_1133	143.58
chr1	9871342	9872149	MACS_peak_1134	275.75
chr1	9873289	9873655	MACS_peak_1135	90.87
chr1	9874029	9874352	MACS_peak_1136	92.43
chr1	9904772	9905100	MACS_peak_1137	107.3
chr1	9908674	9909006	MACS_peak_1138	101.59
chr1	9979173	9979606	MACS_peak_1139	134.8
chr1	9980370	9980800	MACS_peak_1140	149.7
chr1	10046673	10046906	MACS_peak_1141	103.32
chr1	10047882	10048425	MACS_peak_1142	137.33
chr1	10156227	10156591	MACS_peak_1143	100.78
chr1	10160493	10160837	MACS_peak_1144	94.47
chr1	10161679	10162288	MACS_peak_1145	99.34
chr1	10162551	10162859	MACS_peak_1146	92.58
chr1	10172510	10172805	MACS_peak_1147	105.71
chr1	10194371	10194831	MACS_peak_1148	196.43
chr1	10300712	10301106	MACS_peak_1149	135.34
chr1	10331121	10331427	MACS_peak_1150	122.3
chr1	10370150	10370656	MACS_peak_1151	227.2
chr1	10415646	10416091	MACS_peak_1152	85.7
chr1	10432720	10433281	MACS_peak_1153	261.08
chr1	10473034	10473356	MACS_peak_1154	80.09
chr1	10489817	10490241	MACS_peak_1155	91.36
chr1	10491083	10491505	MACS_peak_1156	140.06
chr1	10492092	10492384	MACS_peak_1157	97.67
chr1	10496771	10497290	MACS_peak_1158	103.91
chr1	10497945	10498348	MACS_peak_1159	103.99
chr1	10499577	10500250	MACS_peak_1160	156.43
chr1	10500800	10501183	MACS_peak_1161	135.29
chr1	10501324	10502153	MACS_peak_1162	136.68
chr1	10503911	10504137	MACS_peak_1163	97.06
chr1	10511232	10512161	MACS_peak_1164	293.88
chr1	10513143	10514313	MACS_peak_1165	247.26
chr1	10521671	10521986	MACS_peak_1166	152.48
chr1	10523332	10524675	MACS_peak_1167	350.76
chr1	10535759	10536251	MACS_peak_1168	169.29
chr1	10538240	10539440	MACS_peak_1169	298.3
chr1	10579852	10580497	MACS_peak_1170	82.9
chr1	10580938	10581281	MACS_peak_1171	97.29
chr1	10585315	10585626	MACS_peak_1172	83.97
chr1	10588378	10589090	MACS_peak_1173	164.68
chr1	10598509	10599464	MACS_peak_1174	171.64
chr1	10613343	10614060	MACS_peak_1175	99.74
chr1	10614207	10614784	MACS_peak_1176	177.98
chr1	10614831	10615292	MACS_peak_1177	108.61
chr1	10615321	10615856	MACS_peak_1178	263.48
chr1	10617161	10618021	MACS_peak_1179	327.71
chr1	10618058	10619075	MACS_peak_1180	121.74
chr1	10620541	10621408	MACS_peak_1181	497.45
chr1	10621968	10623311	MACS_peak_1182	555.88
chr1	10623725	10624338	MACS_peak_1183	118.74
chr1	10624489	10625627	MACS_peak_1184	519.46
chr1	10629839	10630732	MACS_peak_1185	84.55
chr1	10630887	10632315	MACS_peak_1186	365.07
chr1	10633590	10633944	MACS_peak_1187	87.29
chr1	10634456	10635532	MACS_peak_1188	195.57
chr1	10637621	10637986	MACS_peak_1189	85.76
chr1	10638801	10639477	MACS_peak_1190	238.16
chr1	10639727	10640591	MACS_peak_1191	309.15
chr1	10642310	10642876	MACS_peak_1192	352.86
chr1	10645356	10646009	MACS_peak_1193	128.82
chr1	10646061	10647519	MACS_peak_1194	410.14
chr1	10647614	10648299	MACS_peak_1195	177.93
chr1	10649005	10649443	MACS_peak_1196	86.33
chr1	10649483	10649883	MACS_peak_1197	86.35
chr1	10650026	10651431	MACS_peak_1198	880.93
chr1	10651666	10652494	MACS_peak_1199	322.38
chr1	10653160	10653714	MACS_peak_1200	117.47
chr1	10654786	10655801	MACS_peak_1201	329.42
chr1	10657041	10658004	MACS_peak_1202	186.59
chr1	10658834	10659182	MACS_peak_1203	84.19
chr1	10659244	10662618	MACS_peak_1204	321.56
chr1	10662679	10663552	MACS_peak_1205	240.22
chr1	10663775	10664643	MACS_peak_1206	123.97
chr1	10664665	10665344	MACS_peak_1207	203.37
chr1	10665374	10667167	MACS_peak_1208	205.61
chr1	10668033	10668587	MACS_peak_1209	112.61
chr1	10668718	10670025	MACS_peak_1210	186.17
chr1	10670473	10670968	MACS_peak_1211	82.64
chr1	10673006	10673608	MACS_peak_1212	186.66
chr1	10674951	10675786	MACS_peak_1213	118.17
chr1	10678298	10678733	MACS_peak_1214	90.21
chr1	10680348	10680993	MACS_peak_1215	145.13
chr1	10681636	10682191	MACS_peak_1216	238.54
chr1	10686446	10687073	MACS_peak_1217	234.46
chr1	10687565	10688338	MACS_peak_1218	243.79
chr1	10688349	10689105	MACS_peak_1219	303.68
chr1	10689159	10689616	MACS_peak_1220	95.23
chr1	10689903	10690349	MACS_peak_1221	155.7
chr1	10690380	10690677	MACS_peak_1222	97.95
chr1	10690988	10692767	MACS_peak_1223	297.48
chr1	10695093	10695878	MACS_peak_1224	338.75
chr1	10696942	10698045	MACS_peak_1225	326.03
chr1	10698836	10700246	MACS_peak_1226	200.28
chr1	10703204	10703899	MACS_peak_1227	199.68
chr1	10704011	10705238	MACS_peak_1228	299.11
chr1	10706536	10707160	MACS_peak_1229	117.46
chr1	10707522	10708116	MACS_peak_1230	397.7
chr1	10711066	10712462	MACS_peak_1231	89.1
chr1	10716556	10716906	MACS_peak_1232	109.29
chr1	10716992	10718298	MACS_peak_1233	134.23
chr1	10719771	10720335	MACS_peak_1234	89.93
chr1	10720612	10721407	MACS_peak_1235	300.19
chr1	10721600	10722888	MACS_peak_1236	237.79
chr1	10724557	10725061	MACS_peak_1237	100.06
chr1	10725853	10726722	MACS_peak_1238	288.78
chr1	10727359	10727722	MACS_peak_1239	109.14
chr1	10731267	10731848	MACS_peak_1240	137.33
chr1	10735784	10736456	MACS_peak_1241	261.38
chr1	10738436	10740027	MACS_peak_1242	120.99
chr1	10741837	10742505	MACS_peak_1243	190.92
chr1	10744144	10744883	MACS_peak_1244	267.34
chr1	10747671	10748351	MACS_peak_1245	247
chr1	10754435	10754933	MACS_peak_1246	104.95
chr1	10755647	10756226	MACS_peak_1247	182.39
chr1	10758367	10758716	MACS_peak_1248	95.49
chr1	10761136	10761593	MACS_peak_1249	118.09
chr1	10761746	10762946	MACS_peak_1250	713.32
chr1	10771089	10771756	MACS_peak_1251	181.81
chr1	10772039	10772418	MACS_peak_1252	115.82
chr1	10772655	10773078	MACS_peak_1253	220.98
chr1	10781819	10782161	MACS_peak_1254	96.87
chr1	10786585	10787429	MACS_peak_1255	87.91
chr1	10791473	10792163	MACS_peak_1256	200.86
chr1	10796363	10796866	MACS_peak_1257	122.29
chr1	10802152	10802900	MACS_peak_1258	102.9
chr1	10805478	10805857	MACS_peak_1259	95.99
chr1	10806668	10807357	MACS_peak_1260	338.6
chr1	10807390	10807967	MACS_peak_1261	218.12
chr1	10808308	10808803	MACS_peak_1262	88.51
chr1	10810052	10810580	MACS_peak_1263	119.57
chr1	10810638	10811406	MACS_peak_1264	281.46
chr1	10817286	10817655	MACS_peak_1265	109
chr1	10819399	10819795	MACS_peak_1266	134.91
chr1	10819966	10820313	MACS_peak_1267	98.09
chr1	10821105	10822249	MACS_peak_1268	164.29
chr1	10822300	10822694	MACS_peak_1269	149.32
chr1	10831688	10832067	MACS_peak_1270	94.97
chr1	10833857	10834637	MACS_peak_1271	166.61
chr1	10839732	10840524	MACS_peak_1272	113.19
chr1	10842861	10843856	MACS_peak_1273	177.9
chr1	10845604	10846090	MACS_peak_1274	132.33
chr1	10846106	10846395	MACS_peak_1275	80.73
chr1	10846584	10847164	MACS_peak_1276	140.12
chr1	10848105	10848598	MACS_peak_1277	87.46
chr1	10850342	10851189	MACS_peak_1278	217.07
chr1	10855819	10856430	MACS_peak_1279	131.81
chr1	10871750	10873328	MACS_peak_1280	181.4
chr1	10880973	10881797	MACS_peak_1281	97.65
chr1	10882504	10883381	MACS_peak_1282	175.88
chr1	10883581	10885448	MACS_peak_1283	148.64
chr1	10888495	10888771	MACS_peak_1284	141.64
chr1	10889747	10890251	MACS_peak_1285	242.98
chr1	10890497	10891185	MACS_peak_1286	253.4
chr1	10891239	10891482	MACS_peak_1287	84.45
chr1	10892856	10893384	MACS_peak_1288	88.76
chr1	10898190	10899148	MACS_peak_1289	308.77
chr1	10902720	10903161	MACS_peak_1290	98.83
chr1	10917115	10917698	MACS_peak_1291	125.41
chr1	10917938	10918446	MACS_peak_1292	116.86
chr1	10919819	10920772	MACS_peak_1293	439.54
chr1	10922330	10923146	MACS_peak_1294	102.85
chr1	10923191	10923464	MACS_peak_1295	92.73
chr1	10924117	10924790	MACS_peak_1296	124
chr1	10928634	10929325	MACS_peak_1297	268.4
chr1	10941065	10941763	MACS_peak_1298	209.04
chr1	10950956	10951566	MACS_peak_1299	409.19
chr1	10952135	10952739	MACS_peak_1300	170.51
chr1	10958380	10959042	MACS_peak_1301	210.49
chr1	10962072	10962509	MACS_peak_1302	113
chr1	10964682	10965125	MACS_peak_1303	127.15
chr1	10972853	10973136	MACS_peak_1304	110.56
chr1	11027793	11028256	MACS_peak_1305	99.84
chr1	11034913	11035385	MACS_peak_1306	192.86
chr1	11035406	11035875	MACS_peak_1307	112.86
chr1	11036322	11036863	MACS_peak_1308	106.43
chr1	11041150	11041752	MACS_peak_1309	180.34
chr1	11043496	11043902	MACS_peak_1310	150.73
chr1	11158156	11158429	MACS_peak_1311	90.08
chr1	11267334	11267678	MACS_peak_1312	99.61
chr1	11268958	11269426	MACS_peak_1313	121.87
chr1	11270643	11271095	MACS_peak_1314	110.22
chr1	11282134	11282372	MACS_peak_1315	116.08
chr1	11294658	11295375	MACS_peak_1316	273.66
chr1	11299061	11299474	MACS_peak_1317	97.65
chr1	11306608	11306983	MACS_peak_1318	86.78
chr1	11307179	11308113	MACS_peak_1319	211.92
chr1	11316910	11317629	MACS_peak_1320	231.26
chr1	11320407	11320741	MACS_peak_1321	102.4
chr1	11320839	11321347	MACS_peak_1322	153.02
chr1	11321872	11323060	MACS_peak_1323	446.82
chr1	11325133	11325605	MACS_peak_1324	90.7
chr1	11327672	11328122	MACS_peak_1325	133.17
chr1	11328457	11329311	MACS_peak_1326	181.66
chr1	11339877	11340782	MACS_peak_1327	220.04
chr1	11344302	11344736	MACS_peak_1328	96.86
chr1	11367770	11368281	MACS_peak_1329	127.42
chr1	11370073	11370976	MACS_peak_1330	240.76
chr1	11371345	11371632	MACS_peak_1331	137.78
chr1	11395896	11396382	MACS_peak_1332	150.6
chr1	11397805	11398123	MACS_peak_1333	82.8
chr1	11414700	11414982	MACS_peak_1334	122.34
chr1	11431378	11431857	MACS_peak_1335	95.45
chr1	11432142	11432635	MACS_peak_1336	124.46
chr1	11436505	11436925	MACS_peak_1337	119.05
chr1	11436947	11437195	MACS_peak_1338	151.33
chr1	11462667	11463496	MACS_peak_1339	210.17
chr1	11469773	11470551	MACS_peak_1340	124.44
chr1	11481300	11482594	MACS_peak_1341	175.74
chr1	11482764	11483240	MACS_peak_1342	193.4
chr1	11483881	11484618	MACS_peak_1343	180.4
chr1	11503560	11503941	MACS_peak_1344	100.75
chr1	11513853	11514422	MACS_peak_1345	142.55
chr1	11518805	11519294	MACS_peak_1346	89.58
chr1	11521592	11521896	MACS_peak_1347	106.09
chr1	11546100	11546782	MACS_peak_1348	320.94
chr1	11547011	11547236	MACS_peak_1349	99.45
chr1	11549005	11549704	MACS_peak_1350	234.7
chr1	11579048	11579327	MACS_peak_1351	89.04
chr1	11584672	11585251	MACS_peak_1352	262.9
chr1	11597724	11598145	MACS_peak_1353	82.97
chr1	11608391	11608703	MACS_peak_1354	80.53
chr1	11631147	11631605	MACS_peak_1355	262.33
chr1	11631657	11631894	MACS_peak_1356	108.63
chr1	11631931	11633734	MACS_peak_1357	155.93
chr1	11635574	11636678	MACS_peak_1358	357.5
chr1	11638246	11638723	MACS_peak_1359	131.64
chr1	11665791	11666037	MACS_peak_1360	90.92
chr1	11666715	11667150	MACS_peak_1361	80.83
chr1	11675561	11677376	MACS_peak_1362	221.97
chr1	11678271	11678815	MACS_peak_1363	229.23
chr1	11683156	11684690	MACS_peak_1364	313.63
chr1	11686720	11687493	MACS_peak_1365	173.31
chr1	11687499	11688692	MACS_peak_1366	131.23
chr1	11689882	11691016	MACS_peak_1367	454.78
chr1	11693802	11694189	MACS_peak_1368	103.4
chr1	11701818	11702402	MACS_peak_1369	333.23
chr1	11707917	11708592	MACS_peak_1370	129.38
chr1	11712220	11712907	MACS_peak_1371	235.38
chr1	11714532	11714995	MACS_peak_1372	152.46
chr1	11719687	11720757	MACS_peak_1373	146.92
chr1	11723054	11723491	MACS_peak_1374	104.82
chr1	11766988	11767464	MACS_peak_1375	144.78
chr1	11769693	11771013	MACS_peak_1376	118
chr1	11785281	11786104	MACS_peak_1377	187.39
chr1	11837203	11837547	MACS_peak_1378	94.47
chr1	11857689	11858224	MACS_peak_1379	135.35
chr1	11865429	11866433	MACS_peak_1380	118.32
chr1	11870252	11870646	MACS_peak_1381	101.8
chr1	11880678	11881059	MACS_peak_1382	220.01
chr1	11881100	11881718	MACS_peak_1383	181.41
chr1	11889453	11889937	MACS_peak_1384	172.92
chr1	11926902	11927536	MACS_peak_1385	223.36
chr1	11949750	11950201	MACS_peak_1386	94.03
chr1	12012224	12013007	MACS_peak_1387	109.48
chr1	12013757	12014303	MACS_peak_1388	139.42
chr1	12034544	12035176	MACS_peak_1389	197.94
chr1	12048520	12048882	MACS_peak_1390	118.06
chr1	12049498	12049930	MACS_peak_1391	138.36
chr1	12050814	12051400	MACS_peak_1392	123.29
chr1	12052125	12052787	MACS_peak_1393	275.75
chr1	12089407	12089828	MACS_peak_1394	140.32
chr1	12105758	12106000	MACS_peak_1395	91.34
chr1	12112243	12112552	MACS_peak_1396	126.74
chr1	12120689	12121344	MACS_peak_1397	155.68
chr1	12124771	12125316	MACS_peak_1398	118.53
chr1	12126135	12126600	MACS_peak_1399	108.39
chr1	12129940	12130344	MACS_peak_1400	88.5
chr1	12140018	12140489	MACS_peak_1401	84.09
chr1	12141154	12141748	MACS_peak_1402	223.61
chr1	12149540	12150673	MACS_peak_1403	1017.91
chr1	12151111	12151864	MACS_peak_1404	164.27
chr1	12157385	12158639	MACS_peak_1405	153.61
chr1	12159914	12160994	MACS_peak_1406	198.58
chr1	12161767	12162323	MACS_peak_1407	97.11
chr1	12167059	12167603	MACS_peak_1408	114.43
chr1	12168182	12168892	MACS_peak_1409	108.01
chr1	12171252	12171670	MACS_peak_1410	86.94
chr1	12173787	12174761	MACS_peak_1411	234.25
chr1	12179274	12179582	MACS_peak_1412	122.87
chr1	12181968	12182459	MACS_peak_1413	230.61
chr1	12184316	12185393	MACS_peak_1414	267.33
chr1	12186578	12187566	MACS_peak_1415	286.34
chr1	12212076	12212545	MACS_peak_1416	182.54
chr1	12257962	12258318	MACS_peak_1417	97.71
chr1	12416044	12416523	MACS_peak_1418	126.44
chr1	12436632	12436964	MACS_peak_1419	81.64
chr1	12460584	12461152	MACS_peak_1420	235.49
chr1	12461309	12461831	MACS_peak_1421	193.11
chr1	12468991	12469478	MACS_peak_1422	141.52
chr1	12488359	12488874	MACS_peak_1423	193.98
chr1	12489328	12489972	MACS_peak_1424	303.79
chr1	12490125	12490510	MACS_peak_1425	105.8
chr1	12492439	12492954	MACS_peak_1426	271.98
chr1	12493471	12493881	MACS_peak_1427	94.28
chr1	12501382	12502031	MACS_peak_1428	246.14
chr1	12520380	12520692	MACS_peak_1429	103.47
chr1	12522526	12522956	MACS_peak_1430	171.12
chr1	12523008	12523412	MACS_peak_1431	123.26
chr1	12523554	12525002	MACS_peak_1432	180.53
chr1	12527825	12528138	MACS_peak_1433	104.89
chr1	12532303	12532978	MACS_peak_1434	275.76
chr1	12534758	12535172	MACS_peak_1435	192.98
chr1	12539006	12539680	MACS_peak_1436	173.76
chr1	12548521	12549003	MACS_peak_1437	103.72
chr1	12573695	12574228	MACS_peak_1438	104.46
chr1	12575114	12575488	MACS_peak_1439	94.72
chr1	12576106	12576569	MACS_peak_1440	92.11
chr1	12577126	12577544	MACS_peak_1441	100.94
chr1	12582402	12582881	MACS_peak_1442	92.82
chr1	12583988	12584569	MACS_peak_1443	179.49
chr1	12584581	12585326	MACS_peak_1444	360.14
chr1	12597833	12598293	MACS_peak_1445	108.79
chr1	12603206	12603741	MACS_peak_1446	179.03
chr1	12604046	12604549	MACS_peak_1447	119.84
chr1	12604890	12605653	MACS_peak_1448	130.97
chr1	12607213	12607527	MACS_peak_1449	111.93
chr1	12609417	12609696	MACS_peak_1450	111.37
chr1	12618971	12619332	MACS_peak_1451	142.28
chr1	12670213	12670674	MACS_peak_1452	155.03
chr1	12676024	12676323	MACS_peak_1453	85.73
chr1	12698513	12699122	MACS_peak_1454	265.4
chr1	12700010	12700464	MACS_peak_1455	207.85
chr1	13682998	13683352	MACS_peak_1456	112.49
chr1	13691855	13692204	MACS_peak_1457	95.49
chr1	13697834	13698222	MACS_peak_1458	92.95
chr1	13698643	13698969	MACS_peak_1459	97.62
chr1	13703942	13705136	MACS_peak_1460	365.56
chr1	13711514	13711870	MACS_peak_1461	90.29
chr1	13722858	13723162	MACS_peak_1462	84.94
chr1	13736051	13736312	MACS_peak_1463	105.13
chr1	13781954	13782460	MACS_peak_1464	93.27
chr1	13792368	13792937	MACS_peak_1465	194.39
chr1	13799944	13800323	MACS_peak_1466	81.76
chr1	13899893	13900388	MACS_peak_1467	177.32
chr1	13923882	13924199	MACS_peak_1468	150.06
chr1	13960059	13960340	MACS_peak_1469	97.34
chr1	13961262	13962130	MACS_peak_1470	171.68
chr1	13997059	13997365	MACS_peak_1471	84.62
chr1	14007739	14008081	MACS_peak_1472	94.81
chr1	14012699	14013045	MACS_peak_1473	98.01
chr1	14092585	14093283	MACS_peak_1474	83.76
chr1	14093526	14093963	MACS_peak_1475	145.91
chr1	14094397	14094969	MACS_peak_1476	146.89
chr1	14222946	14223278	MACS_peak_1477	182.99
chr1	14323819	14324151	MACS_peak_1478	86.83
chr1	14380374	14380799	MACS_peak_1479	130.06
chr1	14382358	14382807	MACS_peak_1480	256.75
chr1	14434863	14435110	MACS_peak_1481	82.08
chr1	14518480	14518991	MACS_peak_1482	173.71
chr1	14571877	14572290	MACS_peak_1483	130.84
chr1	14594552	14594982	MACS_peak_1484	284.68
chr1	14682199	14682531	MACS_peak_1485	113.21
chr1	14703362	14703821	MACS_peak_1486	86.07
chr1	14711677	14712124	MACS_peak_1487	315.9
chr1	14721966	14722276	MACS_peak_1488	85.75
chr1	14739270	14739643	MACS_peak_1489	95.12
chr1	14789875	14790357	MACS_peak_1490	297.14
chr1	14795120	14795392	MACS_peak_1491	112.81
chr1	14799404	14800277	MACS_peak_1492	130.9
chr1	14815631	14816180	MACS_peak_1493	196.78
chr1	14826318	14826975	MACS_peak_1494	182.86
chr1	14857778	14858127	MACS_peak_1495	93.63
chr1	14867554	14868110	MACS_peak_1496	192.69
chr1	14928079	14928526	MACS_peak_1497	128.35
chr1	14928701	14928978	MACS_peak_1498	118.04
chr1	14932712	14933295	MACS_peak_1499	136.93
chr1	14933901	14934231	MACS_peak_1500	82
chr1	14934461	14934958	MACS_peak_1501	288.03
chr1	14934970	14935261	MACS_peak_1502	108.99
chr1	14938606	14939413	MACS_peak_1503	303.92
chr1	14939481	14939888	MACS_peak_1504	180.37
chr1	14941431	14941781	MACS_peak_1505	83.8
chr1	14954488	14954944	MACS_peak_1506	178.44
chr1	14958155	14958487	MACS_peak_1507	117.27
chr1	14958736	14959223	MACS_peak_1508	199.99
chr1	14963039	14963500	MACS_peak_1509	173.66
chr1	14965658	14966293	MACS_peak_1510	120
chr1	14985394	14985794	MACS_peak_1511	81.92
chr1	14986664	14987079	MACS_peak_1512	166.03
chr1	15000121	15000554	MACS_peak_1513	123.04
chr1	15025547	15025905	MACS_peak_1514	82.76
chr1	15035536	15036187	MACS_peak_1515	219.23
chr1	15066241	15066761	MACS_peak_1516	153.44
chr1	15083546	15083885	MACS_peak_1517	111.21
chr1	15083895	15084198	MACS_peak_1518	181.95
chr1	15087154	15087643	MACS_peak_1519	109.18
chr1	15094281	15094895	MACS_peak_1520	89.19
chr1	15100917	15101371	MACS_peak_1521	120.89
chr1	15112637	15113136	MACS_peak_1522	110.23
chr1	15120178	15120494	MACS_peak_1523	130.83
chr1	15122604	15122974	MACS_peak_1524	145.97
chr1	15126828	15127317	MACS_peak_1525	220.73
chr1	15127467	15127836	MACS_peak_1526	83.44
chr1	15131118	15131642	MACS_peak_1527	171.41
chr1	15139477	15140031	MACS_peak_1528	91.5
chr1	15141841	15142516	MACS_peak_1529	178.67
chr1	15143824	15144584	MACS_peak_1530	147.58
chr1	15144624	15145386	MACS_peak_1531	162.58
chr1	15145673	15146543	MACS_peak_1532	274.49
chr1	15148912	15149477	MACS_peak_1533	262.58
chr1	15156342	15157021	MACS_peak_1534	109.52
chr1	15157537	15158440	MACS_peak_1535	272.52
chr1	15179723	15180361	MACS_peak_1536	178.65
chr1	15187175	15187616	MACS_peak_1537	144.11
chr1	15191253	15191762	MACS_peak_1538	150.92
chr1	15195196	15196089	MACS_peak_1539	168.07
chr1	15207947	15208608	MACS_peak_1540	112.65
chr1	15213682	15214083	MACS_peak_1541	104.22
chr1	15219875	15220852	MACS_peak_1542	209.52
chr1	15222131	15222598	MACS_peak_1543	91.83
chr1	15226683	15226999	MACS_peak_1544	80.98
chr1	15228777	15229405	MACS_peak_1545	141.86
chr1	15241850	15242179	MACS_peak_1546	82.18
chr1	15252594	15253027	MACS_peak_1547	101.94
chr1	15275802	15276149	MACS_peak_1548	105.69
chr1	15276445	15276848	MACS_peak_1549	98.89
chr1	15279900	15280458	MACS_peak_1550	85.32
chr1	15287557	15288043	MACS_peak_1551	107
chr1	15298606	15299172	MACS_peak_1552	117.75
chr1	15300018	15300380	MACS_peak_1553	140.95
chr1	15307249	15307913	MACS_peak_1554	143.53
chr1	15311129	15311851	MACS_peak_1555	169.63
chr1	15312241	15312528	MACS_peak_1556	85.55
chr1	15321482	15321720	MACS_peak_1557	83.84
chr1	15323300	15323803	MACS_peak_1558	139.61
chr1	15338771	15339595	MACS_peak_1559	115.8
chr1	15355121	15355448	MACS_peak_1560	88.49
chr1	15359730	15360375	MACS_peak_1561	149.09
chr1	15367580	15367972	MACS_peak_1562	83.55
chr1	15370287	15371136	MACS_peak_1563	206.03
chr1	15371849	15372126	MACS_peak_1564	111.78
chr1	15376305	15377273	MACS_peak_1565	88.22
chr1	15386320	15387421	MACS_peak_1566	110.54
chr1	15396425	15396960	MACS_peak_1567	139
chr1	15400627	15401520	MACS_peak_1568	289.07
chr1	15411364	15411886	MACS_peak_1569	174.01
chr1	15413523	15414229	MACS_peak_1570	128.69
chr1	15424272	15424599	MACS_peak_1571	87.66
chr1	15433216	15433883	MACS_peak_1572	215.78
chr1	15435280	15435597	MACS_peak_1573	80.83
chr1	15445322	15445716	MACS_peak_1574	121.6
chr1	15471109	15471821	MACS_peak_1575	344.11
chr1	15478899	15479218	MACS_peak_1576	126.19
chr1	15488492	15488850	MACS_peak_1577	86.64
chr1	15508818	15509647	MACS_peak_1578	474.72
chr1	15510097	15510388	MACS_peak_1579	84.1
chr1	15523477	15524153	MACS_peak_1580	346.85
chr1	15525984	15526388	MACS_peak_1581	119.5
chr1	15528236	15528869	MACS_peak_1582	90.62
chr1	15559791	15560228	MACS_peak_1583	119.8
chr1	15563884	15564210	MACS_peak_1584	87.82
chr1	15577697	15578169	MACS_peak_1585	248.47
chr1	15582001	15582648	MACS_peak_1586	184.59
chr1	15587393	15588231	MACS_peak_1587	472.16
chr1	15589780	15590228	MACS_peak_1588	221.25
chr1	15592876	15593466	MACS_peak_1589	231.09
chr1	15603115	15603375	MACS_peak_1590	89.81
chr1	15608096	15608455	MACS_peak_1591	138.89
chr1	15610635	15611620	MACS_peak_1592	207.87
chr1	15612737	15613720	MACS_peak_1593	209.99
chr1	15623412	15623863	MACS_peak_1594	143.28
chr1	15625675	15626575	MACS_peak_1595	165.25
chr1	15627890	15628229	MACS_peak_1596	91.44
chr1	15629950	15630216	MACS_peak_1597	84.63
chr1	15632456	15632824	MACS_peak_1598	100.45
chr1	15659459	15659727	MACS_peak_1599	113.65
chr1	15671687	15672111	MACS_peak_1600	103.39
chr1	15699635	15700235	MACS_peak_1601	95.61
chr1	15705939	15706500	MACS_peak_1602	115.88
chr1	15868074	15868439	MACS_peak_1603	147.81
chr1	15902037	15902596	MACS_peak_1604	165.76
chr1	15926006	15926622	MACS_peak_1605	104.25
chr1	15934974	15935856	MACS_peak_1606	168.57
chr1	15938241	15938733	MACS_peak_1607	84.68
chr1	15941449	15942647	MACS_peak_1608	327.95
chr1	15943098	15943682	MACS_peak_1609	275.49
chr1	15945757	15946216	MACS_peak_1610	84.93
chr1	15948408	15948944	MACS_peak_1611	121.14
chr1	15950039	15950588	MACS_peak_1612	102.19
chr1	15955273	15956037	MACS_peak_1613	547.15
chr1	15958766	15959113	MACS_peak_1614	88.74
chr1	15959766	15960443	MACS_peak_1615	238.18
chr1	15999161	16000349	MACS_peak_1616	252.9
chr1	16035155	16035652	MACS_peak_1617	253.17
chr1	16035849	16036826	MACS_peak_1618	571.1
chr1	16050544	16050869	MACS_peak_1619	93.76
chr1	16136715	16137239	MACS_peak_1620	458.37
chr1	16143038	16144108	MACS_peak_1621	270.12
chr1	16146873	16147445	MACS_peak_1622	82
chr1	16148307	16149291	MACS_peak_1623	186.3
chr1	16150379	16151773	MACS_peak_1624	85.09
chr1	16156830	16157245	MACS_peak_1625	150.22
chr1	16157270	16157704	MACS_peak_1626	110.95
chr1	16173867	16174280	MACS_peak_1627	117.67
chr1	16203002	16203542	MACS_peak_1628	159.39
chr1	16216580	16217590	MACS_peak_1629	666.22
chr1	16227020	16228132	MACS_peak_1630	448.22
chr1	16247143	16247465	MACS_peak_1631	82.21
chr1	16262481	16262837	MACS_peak_1632	102.16
chr1	16262878	16263415	MACS_peak_1633	247.67
chr1	16263906	16264721	MACS_peak_1634	110.23
chr1	16266872	16267586	MACS_peak_1635	396.23
chr1	16271072	16271557	MACS_peak_1636	145.22
chr1	16287450	16287937	MACS_peak_1637	110.23
chr1	16288000	16288435	MACS_peak_1638	86.33
chr1	16310618	16311554	MACS_peak_1639	280.47
chr1	16315632	16316342	MACS_peak_1640	220.79
chr1	16322118	16322559	MACS_peak_1641	129.58
chr1	16322918	16323404	MACS_peak_1642	120.81
chr1	16334508	16334943	MACS_peak_1643	101.89
chr1	16339991	16340433	MACS_peak_1644	97.84
chr1	16340647	16341215	MACS_peak_1645	107.35
chr1	16342820	16343521	MACS_peak_1646	231.37
chr1	16344007	16344686	MACS_peak_1647	198.41
chr1	16344756	16345450	MACS_peak_1648	344.94
chr1	16345550	16346315	MACS_peak_1649	241.81
chr1	16350123	16350749	MACS_peak_1650	128.79
chr1	16351709	16352453	MACS_peak_1651	344.6
chr1	16353265	16353571	MACS_peak_1652	151.65
chr1	16355962	16356440	MACS_peak_1653	157.21
chr1	16361696	16361982	MACS_peak_1654	80.11
chr1	16362663	16363015	MACS_peak_1655	108.95
chr1	16363198	16364362	MACS_peak_1656	189.94
chr1	16367674	16368425	MACS_peak_1657	306.17
chr1	16370584	16371571	MACS_peak_1658	366.66
chr1	16372542	16372950	MACS_peak_1659	80.52
chr1	16373274	16373695	MACS_peak_1660	150.59
chr1	16374680	16375343	MACS_peak_1661	411.8
chr1	16380066	16380373	MACS_peak_1662	84.47
chr1	16380785	16381870	MACS_peak_1663	158.75
chr1	16404167	16404757	MACS_peak_1664	187.02
chr1	16406467	16407452	MACS_peak_1665	659.16
chr1	16409063	16409535	MACS_peak_1666	128.77
chr1	16414747	16415330	MACS_peak_1667	129.39
chr1	16430608	16431405	MACS_peak_1668	266.23
chr1	16567197	16567627	MACS_peak_1669	121.05
chr1	16584831	16585195	MACS_peak_1670	155.99
chr1	16592203	16592726	MACS_peak_1671	152.86
chr1	16604663	16604924	MACS_peak_1672	80.83
chr1	16608087	16608597	MACS_peak_1673	190.34
chr1	16608796	16609294	MACS_peak_1674	180.81
chr1	16683243	16683625	MACS_peak_1675	207.27
chr1	16692064	16692336	MACS_peak_1676	124.54
chr1	16817715	16818149	MACS_peak_1677	361.03
chr1	16818871	16819151	MACS_peak_1678	96.17
chr1	16820105	16820367	MACS_peak_1679	96.4
chr1	16829883	16830354	MACS_peak_1680	393.03
chr1	16857430	16857641	MACS_peak_1681	125.46
chr1	16891742	16892363	MACS_peak_1682	288.82
chr1	16896353	16896907	MACS_peak_1683	117.16
chr1	16897915	16898225	MACS_peak_1684	81.89
chr1	16898613	16899107	MACS_peak_1685	193.56
chr1	16911729	16912071	MACS_peak_1686	204.86
chr1	16914493	16915037	MACS_peak_1687	127.03
chr1	16916464	16916874	MACS_peak_1688	164.94
chr1	16922860	16923128	MACS_peak_1689	123.63
chr1	16923755	16924636	MACS_peak_1690	195.46
chr1	16926202	16926911	MACS_peak_1691	97.46
chr1	17121394	17121778	MACS_peak_1692	116.95
chr1	17122010	17122565	MACS_peak_1693	191.83
chr1	17123832	17124312	MACS_peak_1694	97.92
chr1	17137807	17138214	MACS_peak_1695	121.12
chr1	17160002	17160450	MACS_peak_1696	155.45
chr1	17162565	17162885	MACS_peak_1697	114.68
chr1	17170598	17171400	MACS_peak_1698	143.89
chr1	17174193	17174515	MACS_peak_1699	97.07
chr1	17177637	17178487	MACS_peak_1700	369.05
chr1	17180473	17180888	MACS_peak_1701	151.84
chr1	17182009	17182920	MACS_peak_1702	239.85
chr1	17183834	17184180	MACS_peak_1703	94.13
chr1	17185099	17186409	MACS_peak_1704	393.7
chr1	17207442	17207849	MACS_peak_1705	337.06
chr1	17209757	17210328	MACS_peak_1706	138.83
chr1	17211720	17212603	MACS_peak_1707	129.1
chr1	17212818	17213409	MACS_peak_1708	188.62
chr1	17226078	17226334	MACS_peak_1709	116.98
chr1	17259169	17259814	MACS_peak_1710	133.6
chr1	17275912	17276224	MACS_peak_1711	116.21
chr1	17295141	17295490	MACS_peak_1712	99.69
chr1	17296489	17297562	MACS_peak_1713	140.25
chr1	17317090	17317750	MACS_peak_1714	90.79
chr1	17318899	17319585	MACS_peak_1715	176.55
chr1	17320076	17320543	MACS_peak_1716	176.22
chr1	17327547	17327794	MACS_peak_1717	94.91
chr1	17329579	17329838	MACS_peak_1718	92.62
chr1	17335526	17335911	MACS_peak_1719	84.49
chr1	17348160	17349395	MACS_peak_1720	260.45
chr1	17399002	17399591	MACS_peak_1721	263.36
chr1	17410985	17411348	MACS_peak_1722	92.84
chr1	17411613	17412332	MACS_peak_1723	170.9
chr1	17433715	17434045	MACS_peak_1724	90.53
chr1	17438908	17439935	MACS_peak_1725	153.74
chr1	17440062	17440639	MACS_peak_1726	342.89
chr1	17443958	17444863	MACS_peak_1727	293.06
chr1	17447734	17448501	MACS_peak_1728	297.12
chr1	17488459	17488861	MACS_peak_1729	85.46
chr1	17503464	17504392	MACS_peak_1730	166.3
chr1	17504467	17505203	MACS_peak_1731	215.41
chr1	17507017	17507509	MACS_peak_1732	152.12
chr1	17508911	17509365	MACS_peak_1733	138.35
chr1	17513439	17514287	MACS_peak_1734	140.64
chr1	17540913	17541842	MACS_peak_1735	217.49
chr1	17549131	17549652	MACS_peak_1736	104.28
chr1	17557943	17558722	MACS_peak_1737	192.94
chr1	17565571	17566054	MACS_peak_1738	119.43
chr1	17570771	17571139	MACS_peak_1739	103.6
chr1	17571959	17572515	MACS_peak_1740	110.19
chr1	17576264	17576582	MACS_peak_1741	80.68
chr1	17599727	17600438	MACS_peak_1742	226.24
chr1	17602494	17602827	MACS_peak_1743	112.28
chr1	17603219	17603739	MACS_peak_1744	162.95
chr1	17603942	17604200	MACS_peak_1745	92.81
chr1	17605246	17605679	MACS_peak_1746	129.43
chr1	17618640	17619780	MACS_peak_1747	478.63
chr1	17630607	17631019	MACS_peak_1748	97.86
chr1	17632262	17632694	MACS_peak_1749	224.86
chr1	17635608	17636128	MACS_peak_1750	174.45
chr1	17639244	17640084	MACS_peak_1751	246.81
chr1	17675161	17675452	MACS_peak_1752	97.85
chr1	17684332	17684799	MACS_peak_1753	133.08
chr1	17713793	17714139	MACS_peak_1754	144.85
chr1	17719129	17720068	MACS_peak_1755	314.23
chr1	17720823	17721705	MACS_peak_1756	407.44
chr1	17726199	17726685	MACS_peak_1757	147.34
chr1	17732451	17733114	MACS_peak_1758	189.77
chr1	17737177	17737732	MACS_peak_1759	131.77
chr1	17745536	17745962	MACS_peak_1760	120.84
chr1	17750747	17751232	MACS_peak_1761	118.23
chr1	17752903	17753357	MACS_peak_1762	208.49
chr1	17754760	17755215	MACS_peak_1763	124.06
chr1	17759955	17760738	MACS_peak_1764	154.07
chr1	17764747	17765247	MACS_peak_1765	94.18
chr1	17767584	17768082	MACS_peak_1766	115.65
chr1	17768381	17769333	MACS_peak_1767	233.41
chr1	17769864	17770678	MACS_peak_1768	376.36
chr1	17770907	17771906	MACS_peak_1769	185.34
chr1	17771908	17772653	MACS_peak_1770	175.7
chr1	17773256	17774126	MACS_peak_1771	378.15
chr1	17779593	17780116	MACS_peak_1772	116.59
chr1	17781409	17781907	MACS_peak_1773	285.29
chr1	17785616	17786163	MACS_peak_1774	198.01
chr1	17787380	17787920	MACS_peak_1775	180.13
chr1	17795206	17795680	MACS_peak_1776	107.86
chr1	17802383	17803054	MACS_peak_1777	198.35
chr1	17805813	17806148	MACS_peak_1778	90.55
chr1	17806735	17807136	MACS_peak_1779	86.14
chr1	17811846	17812234	MACS_peak_1780	91.59
chr1	17817393	17817876	MACS_peak_1781	160.88
chr1	17826433	17826791	MACS_peak_1782	89.73
chr1	17828483	17829041	MACS_peak_1783	223.74
chr1	17845842	17846475	MACS_peak_1784	137.79
chr1	17852261	17852652	MACS_peak_1785	86.62
chr1	17869186	17869712	MACS_peak_1786	110.37
chr1	17869991	17870563	MACS_peak_1787	172.54
chr1	17870836	17871827	MACS_peak_1788	439.42
chr1	17883860	17884315	MACS_peak_1789	101.33
chr1	17889719	17890155	MACS_peak_1790	94.09
chr1	17895609	17896517	MACS_peak_1791	280.42
chr1	17899955	17900818	MACS_peak_1792	128.78
chr1	17902146	17902859	MACS_peak_1793	121.06
chr1	17917199	17917649	MACS_peak_1794	176.98
chr1	17922216	17922693	MACS_peak_1795	157.84
chr1	17928950	17929326	MACS_peak_1796	105.34
chr1	17934601	17935160	MACS_peak_1797	111.72
chr1	17946582	17947244	MACS_peak_1798	138.44
chr1	17958330	17958637	MACS_peak_1799	138.55
chr1	17961247	17961814	MACS_peak_1800	183.4
chr1	17962200	17963036	MACS_peak_1801	269.13
chr1	17966452	17967129	MACS_peak_1802	136.93
chr1	17967598	17968204	MACS_peak_1803	147.35
chr1	18001246	18001566	MACS_peak_1804	81.92
chr1	18024684	18025676	MACS_peak_1805	269.83
chr1	18033666	18034091	MACS_peak_1806	97.7
chr1	18074690	18075095	MACS_peak_1807	133.17
chr1	18080802	18081255	MACS_peak_1808	190.6
chr1	18108660	18109328	MACS_peak_1809	192.32
chr1	18114858	18115137	MACS_peak_1810	211.31
chr1	18115229	18115552	MACS_peak_1811	136.91
chr1	18147661	18148078	MACS_peak_1812	159.72
chr1	18202295	18202900	MACS_peak_1813	175.26
chr1	18212514	18212811	MACS_peak_1814	94.46
chr1	18229417	18229911	MACS_peak_1815	209.23
chr1	18244281	18244590	MACS_peak_1816	100.77
chr1	18244705	18245037	MACS_peak_1817	90.14
chr1	18276334	18276778	MACS_peak_1818	149.53
chr1	18276839	18277349	MACS_peak_1819	85.11
chr1	18278889	18279566	MACS_peak_1820	231.88
chr1	18287278	18287686	MACS_peak_1821	196.47
chr1	18289583	18290139	MACS_peak_1822	150.18
chr1	18291102	18291515	MACS_peak_1823	91.31
chr1	18295641	18296032	MACS_peak_1824	96.14
chr1	18305430	18305987	MACS_peak_1825	155.27
chr1	18317099	18317775	MACS_peak_1826	279.7
chr1	18322626	18323066	MACS_peak_1827	95.74
chr1	18332251	18332568	MACS_peak_1828	101.68
chr1	18332609	18333072	MACS_peak_1829	142.78
chr1	18338220	18338699	MACS_peak_1830	191.22
chr1	18339521	18340120	MACS_peak_1831	177.09
chr1	18345274	18345744	MACS_peak_1832	157.42
chr1	18350720	18351069	MACS_peak_1833	95.32
chr1	18373121	18373671	MACS_peak_1834	166.2
chr1	18374323	18374841	MACS_peak_1835	125.53
chr1	18375517	18375913	MACS_peak_1836	93.15
chr1	18377724	18378417	MACS_peak_1837	190.53
chr1	18381796	18382336	MACS_peak_1838	80.25
chr1	18390609	18391171	MACS_peak_1839	137.79
chr1	18398272	18399128	MACS_peak_1840	208.69
chr1	18429496	18429832	MACS_peak_1841	169.69
chr1	18429924	18430320	MACS_peak_1842	198.23
chr1	18432678	18433031	MACS_peak_1843	91.42
chr1	18460827	18461481	MACS_peak_1844	227.34
chr1	18478068	18478333	MACS_peak_1845	114.29
chr1	18480752	18481233	MACS_peak_1846	103.91
chr1	18482537	18482890	MACS_peak_1847	92.97
chr1	18487535	18488298	MACS_peak_1848	100.47
chr1	18489166	18489745	MACS_peak_1849	256.14
chr1	18489801	18490616	MACS_peak_1850	405.5
chr1	18513383	18513886	MACS_peak_1851	179.62
chr1	18519094	18519633	MACS_peak_1852	115.35
chr1	18521431	18522093	MACS_peak_1853	273.65
chr1	18523235	18523736	MACS_peak_1854	165.27
chr1	18524242	18524636	MACS_peak_1855	80.68
chr1	18531641	18532008	MACS_peak_1856	133.42
chr1	18537986	18538465	MACS_peak_1857	89.63
chr1	18549726	18550306	MACS_peak_1858	220.26
chr1	18550485	18551388	MACS_peak_1859	290.96
chr1	18551639	18552434	MACS_peak_1860	302.36
chr1	18559181	18559619	MACS_peak_1861	130.2
chr1	18560923	18561495	MACS_peak_1862	82.18
chr1	18583130	18583649	MACS_peak_1863	129.63
chr1	18584390	18584761	MACS_peak_1864	97.37
chr1	18586375	18586867	MACS_peak_1865	108.75
chr1	18609390	18610152	MACS_peak_1866	200.86
chr1	18612524	18613365	MACS_peak_1867	215.16
chr1	18646980	18647510	MACS_peak_1868	90.16
chr1	18648035	18648320	MACS_peak_1869	120.66
chr1	18668595	18669115	MACS_peak_1870	90.03
chr1	18672453	18673125	MACS_peak_1871	87.54
chr1	18674725	18675503	MACS_peak_1872	295.43
chr1	18675905	18676249	MACS_peak_1873	105.3
chr1	18679351	18679673	MACS_peak_1874	87.73
chr1	18679979	18681356	MACS_peak_1875	166.85
chr1	18681455	18682257	MACS_peak_1876	231.6
chr1	18685248	18685722	MACS_peak_1877	98.27
chr1	18686123	18686622	MACS_peak_1878	181.23
chr1	18712034	18712316	MACS_peak_1879	115.51
chr1	18741272	18741955	MACS_peak_1880	221.53
chr1	18746730	18747346	MACS_peak_1881	224.84
chr1	18757451	18757897	MACS_peak_1882	94
chr1	18758828	18759160	MACS_peak_1883	101.59
chr1	18759884	18760199	MACS_peak_1884	80.05
chr1	18768795	18769438	MACS_peak_1885	109.96
chr1	18770275	18770900	MACS_peak_1886	137.55
chr1	18796799	18797054	MACS_peak_1887	93.37
chr1	18797869	18798630	MACS_peak_1888	201.07
chr1	18802856	18803259	MACS_peak_1889	146.11
chr1	18804834	18805215	MACS_peak_1890	101.32
chr1	18806008	18806410	MACS_peak_1891	102.55
chr1	18826570	18827295	MACS_peak_1892	145.02
chr1	18827388	18828373	MACS_peak_1893	275.06
chr1	18852311	18852690	MACS_peak_1894	316.55
chr1	18852765	18853750	MACS_peak_1895	167.01
chr1	18854047	18854977	MACS_peak_1896	498.69
chr1	18858819	18859244	MACS_peak_1897	379.15
chr1	18859994	18861072	MACS_peak_1898	144.46
chr1	18868435	18868937	MACS_peak_1899	207.37
chr1	18869541	18870311	MACS_peak_1900	176.01
chr1	18874534	18875488	MACS_peak_1901	330.74
chr1	18883316	18884043	MACS_peak_1902	325.7
chr1	18887237	18887675	MACS_peak_1903	141.06
chr1	18888782	18889226	MACS_peak_1904	235.68
chr1	18891912	18892782	MACS_peak_1905	279.74
chr1	18901950	18902898	MACS_peak_1906	166.76
chr1	18904858	18905343	MACS_peak_1907	99.23
chr1	18915094	18915789	MACS_peak_1908	127.92
chr1	18916087	18916656	MACS_peak_1909	172.66
chr1	18918201	18918713	MACS_peak_1910	85.55
chr1	18921273	18921763	MACS_peak_1911	117.23
chr1	18922848	18923384	MACS_peak_1912	316.48
chr1	18923869	18924098	MACS_peak_1913	85.67
chr1	18924147	18924464	MACS_peak_1914	123.71
chr1	18924523	18925126	MACS_peak_1915	293.38
chr1	18926830	18927500	MACS_peak_1916	215.11
chr1	18929617	18929981	MACS_peak_1917	81.86
chr1	18931796	18932106	MACS_peak_1918	112.73
chr1	18977500	18977928	MACS_peak_1919	108.75
chr1	18983080	18983910	MACS_peak_1920	225.75
chr1	18984400	18984645	MACS_peak_1921	103.61
chr1	18987069	18987333	MACS_peak_1922	91.7
chr1	18993199	18993576	MACS_peak_1923	184.06
chr1	18994303	18994976	MACS_peak_1924	179.06
chr1	19004269	19004691	MACS_peak_1925	98.93
chr1	19007754	19007995	MACS_peak_1926	105.39
chr1	19013501	19014300	MACS_peak_1927	298.05
chr1	19016531	19017461	MACS_peak_1928	423.94
chr1	19017519	19019311	MACS_peak_1929	312.82
chr1	19019384	19020040	MACS_peak_1930	100.94
chr1	19022445	19022749	MACS_peak_1931	85.47
chr1	19074272	19074824	MACS_peak_1932	133.92
chr1	19076194	19076912	MACS_peak_1933	178.99
chr1	19078348	19079427	MACS_peak_1934	221.61
chr1	19107081	19107518	MACS_peak_1935	119.12
chr1	19112242	19112743	MACS_peak_1936	180.09
chr1	19116413	19116873	MACS_peak_1937	173.88
chr1	19118269	19118872	MACS_peak_1938	184.33
chr1	19121336	19122376	MACS_peak_1939	113
chr1	19122659	19123335	MACS_peak_1940	102.08
chr1	19125601	19126023	MACS_peak_1941	125.12
chr1	19126868	19127512	MACS_peak_1942	203.43
chr1	19133634	19134163	MACS_peak_1943	256.35
chr1	19136122	19136527	MACS_peak_1944	109.65
chr1	19137367	19138115	MACS_peak_1945	181.85
chr1	19141459	19141751	MACS_peak_1946	120.22
chr1	19144472	19144940	MACS_peak_1947	137.72
chr1	19148070	19149391	MACS_peak_1948	299.96
chr1	19149444	19150100	MACS_peak_1949	139
chr1	19150294	19150759	MACS_peak_1950	238.88
chr1	19154434	19154775	MACS_peak_1951	93.43
chr1	19164778	19165336	MACS_peak_1952	141.24
chr1	19204942	19205195	MACS_peak_1953	105.18
chr1	19209873	19210520	MACS_peak_1954	103.09
chr1	19231132	19231571	MACS_peak_1955	126.46
chr1	19233036	19233728	MACS_peak_1956	119.13
chr1	19242058	19242378	MACS_peak_1957	81.92
chr1	19254079	19254522	MACS_peak_1958	114.79
chr1	19265739	19266694	MACS_peak_1959	144.32
chr1	19269920	19271204	MACS_peak_1960	201.88
chr1	19487283	19487596	MACS_peak_1961	127.42
chr1	19510135	19510598	MACS_peak_1962	239.42
chr1	19516477	19517012	MACS_peak_1963	104.54
chr1	19525441	19525919	MACS_peak_1964	109.07
chr1	19537918	19538238	MACS_peak_1965	137.53
chr1	19538259	19538791	MACS_peak_1966	423.91
chr1	19552835	19553182	MACS_peak_1967	92.16
chr1	19592142	19592719	MACS_peak_1968	142.38
chr1	19593907	19594399	MACS_peak_1969	80.76
chr1	19599442	19599933	MACS_peak_1970	98.31
chr1	19600299	19600573	MACS_peak_1971	123.32
chr1	19605045	19605766	MACS_peak_1972	206.66
chr1	19612945	19613370	MACS_peak_1973	84.76
chr1	19615013	19615257	MACS_peak_1974	82.66
chr1	19617272	19617671	MACS_peak_1975	89.48
chr1	19636917	19637445	MACS_peak_1976	82.01
chr1	19639502	19639924	MACS_peak_1977	140.06
chr1	19641279	19641885	MACS_peak_1978	166.3
chr1	19644885	19645402	MACS_peak_1979	150.94
chr1	19647739	19648502	MACS_peak_1980	266.68
chr1	19653842	19654359	MACS_peak_1981	305.64
chr1	19662195	19662467	MACS_peak_1982	87.5
chr1	19667765	19668067	MACS_peak_1983	86.8
chr1	19670358	19670762	MACS_peak_1984	208.78
chr1	19681819	19682417	MACS_peak_1985	150.57
chr1	19683150	19683671	MACS_peak_1986	183.44
chr1	19839372	19839672	MACS_peak_1987	82.96
chr1	19844546	19845639	MACS_peak_1988	253.61
chr1	19850037	19850592	MACS_peak_1989	150.38
chr1	19863721	19864006	MACS_peak_1990	110.17
chr1	19864612	19865689	MACS_peak_1991	602.16
chr1	19870360	19870720	MACS_peak_1992	85
chr1	19878035	19878698	MACS_peak_1993	183.42
chr1	19880825	19881147	MACS_peak_1994	92.59
chr1	19881971	19882354	MACS_peak_1995	110.44
chr1	19887062	19887565	MACS_peak_1996	92.81
chr1	19894913	19895345	MACS_peak_1997	90.22
chr1	19919980	19920412	MACS_peak_1998	191.07
chr1	19967372	19968376	MACS_peak_1999	427.01
chr1	19968482	19969274	MACS_peak_2000	216.12
[truncated: 80,221 more rows]
